# Supplementary material for: Bored to Death: Community-Wide Effect of Predation on a Foundation Species in a Low-Disturbance Arctic Subtidal System
Source: PLoS One. 2015 Jul 17;10(7):e0132973. doi: 10.1371/journal.pone.0132973 (PMC4506121; doi:10.1371/journal.pone.0132973)
Supplement: S1 File — This file contains the detailed data on individual barnacles Balanus crenatus, their empty tests and whelks Boreotrophon clathratus sampled in the field for this study, as well as on dates and field localities of the samples. (XLS) [file pone.0132973.s001.xls]

## Sheet: Samples
Sample No	Subsample No	Area, sq.m.	Site No	Date	Latitude, °N	Latitude, 'N	Longitude, °E	Longitude, 'E	Biomass of Balanus crenatus, g	Abundance of Boreotrophon clathratus, ind.	Biomass of Boreotrophon clathratus, g
2010-1	NA	1	1	2010-07-14	65	1.18	35	39.721	977	6	2.981
2010-2	NA	1	1	2010-07-21	65	1.18	35	39.721	529	3	2.977
2011-1	NA	1	1	2011-07-24	65	1.18	35	39.721	713	4	1.259
2012-1	1	0.25	1	2012-07-28	65	1.18	35	39.721	346	10	2.573
2012-1	2	0.75	1	2012-07-28	65	1.18	35	39.721	363	3	0.271
2012-2	NA	0.75	1	2012-08-05	65	1.18	35	39.721	388	9	0.671
2012-3	1	0.25	2	2012-08-03	65	1.117	35	40.039	104	2	0.005
2012-3	2	0.75	2	2012-08-03	65	1.117	35	40.039	98	0	0
2012-4	1	0.25	2	2012-08-03	65	1.117	35	40.039	127	0	0
2012-4	2	0.75	2	2012-08-03	65	1.117	35	40.039	120	2	1.498
2013-1	1	0.25	1	2013-07-29	65	1.18	35	39.721	337	1	0.006
2013-1	2	0.75	1	2013-07-29	65	1.18	35	39.721	383	2	1.088
2013-2	1	0.25	1	2013-08-03	65	1.18	35	39.721	100	2	2.526
2013-2	2	0.75	1	2013-08-03	65	1.18	35	39.721	254	2	3.21

## Sheet: Balanus crenatus & empty tests
Sampling Date	Sampling Site	Sample No	Subsample	Primary Substrate No	Primary Substrate Type	Live barnacle / Empty test	Number of specimens	Aperture length, mm	Growth Band Count	Substrate Type	Drill Holes	Number of opercular shell plates preserved
2010-07-14	1	2010-1	NA	2111	no primary substrate	empty test	4	12	8	no substrate	absent	NA
2010-07-14	1	2010-1	NA	2112	Serripes groenlandicus empty shell	empty test	1	5	1	live barnacle	absent	NA
2010-07-14	1	2010-1	NA	2112	Serripes groenlandicus empty shell	empty test	1	5	2	live barnacle	single complete drill hole on a wall plate	NA
2010-07-14	1	2010-1	NA	2112	Serripes groenlandicus empty shell	empty test	1	3	1	live barnacle	absent	NA
2010-07-14	1	2010-1	NA	2112	Serripes groenlandicus empty shell	empty test	1	12		live barnacle	absent	NA
2010-07-14	1	2010-1	NA	2112	Serripes groenlandicus empty shell	empty test	1	3	0	primary	absent	NA
2010-07-14	1	2010-1	NA	2112	Serripes groenlandicus empty shell	empty test	1	4	1	primary	absent	NA
2010-07-14	1	2010-1	NA	2112	Serripes groenlandicus empty shell	empty test	1	7	2	primary	absent	NA
2010-07-14	1	2010-1	NA	2112	Serripes groenlandicus empty shell	empty test	6	5	2	primary	absent	NA
2010-07-14	1	2010-1	NA	2112	Serripes groenlandicus empty shell	empty test	1	7	2	primary	absent	NA
2010-07-14	1	2010-1	NA	2112	Serripes groenlandicus empty shell	empty test	1	3	1	primary	absent	NA
2010-07-14	1	2010-1	NA	2112	Serripes groenlandicus empty shell	empty test	1	4	1	primary	absent	NA
2010-07-14	1	2010-1	NA	2112	Serripes groenlandicus empty shell	empty test	1	5	2	primary	absent	NA
2010-07-14	1	2010-1	NA	2112	Serripes groenlandicus empty shell	empty test	2	0.9	0	primary	absent	NA
2010-07-14	1	2010-1	NA	2112	Serripes groenlandicus empty shell	empty test	1	13	7	live barnacle	single complete drill hole on a wall plate	NA
2010-07-14	1	2010-1	NA	2112	Serripes groenlandicus empty shell	empty test	1	5	1	primary	absent	NA
2010-07-14	1	2010-1	NA	2112	Serripes groenlandicus empty shell	empty test	2	2	0	primary	absent	NA
2010-07-14	1	2010-1	NA	2112	Serripes groenlandicus empty shell	empty test	1	6	3	primary	single complete drill hole on a wall plate	NA
2010-07-14	1	2010-1	NA	2112	Serripes groenlandicus empty shell	empty test	1	11	7	primary	single complete drill hole on a wall plate	NA
2010-07-14	1	2010-1	NA	2112	Serripes groenlandicus empty shell	empty test	1	10	7	primary	absent	NA
2010-07-14	1	2010-1	NA	2112	Serripes groenlandicus empty shell	empty test	1	7	2	primary	single complete drill hole on a wall plate	NA
2010-07-14	1	2010-1	NA	2112	Serripes groenlandicus empty shell	empty test	8	1	0	primary	absent	NA
2010-07-14	1	2010-1	NA	2112	Serripes groenlandicus empty shell	empty test	3	2	0	primary	absent	NA
2010-07-14	1	2010-1	NA	2112	Serripes groenlandicus empty shell	empty test	2	1	0	primary	absent	NA
2010-07-14	1	2010-1	NA	2112	Serripes groenlandicus empty shell	live barnacle	1	11	7	primary	absent	NA
2010-07-14	1	2010-1	NA	2112	Serripes groenlandicus empty shell	live barnacle	1	14	7	primary	absent	NA
2010-07-14	1	2010-1	NA	2112	Serripes groenlandicus empty shell	live barnacle	1	13	7	primary	absent	NA
2010-07-14	1	2010-1	NA	2112	Serripes groenlandicus empty shell	live barnacle	1	12	7	primary	absent	NA
2010-07-14	1	2010-1	NA	2112	Serripes groenlandicus empty shell	live barnacle	1	12	7	primary	absent	NA
2010-07-14	1	2010-1	NA	2112	Serripes groenlandicus empty shell	live barnacle	1	13	7	primary	absent	NA
2010-07-14	1	2010-1	NA	2112	Serripes groenlandicus empty shell	live barnacle	1	14	7	primary	absent	NA
2010-07-14	1	2010-1	NA	2112	Serripes groenlandicus empty shell	live barnacle	1	10	7	primary	absent	NA
2010-07-14	1	2010-1	NA	2112	Serripes groenlandicus empty shell	live barnacle	1	13	7	primary	absent	NA
2010-07-14	1	2010-1	NA	2112	Serripes groenlandicus empty shell	live barnacle	1	14	7	primary	absent	NA
2010-07-14	1	2010-1	NA	2112	Serripes groenlandicus empty shell	live barnacle	1	16	7	primary	absent	NA
2010-07-14	1	2010-1	NA	2112	Serripes groenlandicus empty shell	live barnacle	1	8	7	primary	absent	NA
2010-07-14	1	2010-1	NA	2112	Serripes groenlandicus empty shell	live barnacle	1	11	7	primary	absent	NA
2010-07-14	1	2010-1	NA	2112	Serripes groenlandicus empty shell	live barnacle	1	12	7	primary	absent	NA
2010-07-14	1	2010-1	NA	2112	Serripes groenlandicus empty shell	live barnacle	1	10	7	primary	absent	NA
2010-07-14	1	2010-1	NA	2112	Serripes groenlandicus empty shell	live barnacle	1	10	7	primary	absent	NA
2010-07-14	1	2010-1	NA	2112	Serripes groenlandicus empty shell	live barnacle	1	10	3	live barnacle	absent	NA
2010-07-14	1	2010-1	NA	2112	Serripes groenlandicus empty shell	live barnacle	1	3	1	live barnacle	absent	NA
2010-07-14	1	2010-1	NA	2112	Serripes groenlandicus empty shell	live barnacle	1	2	0	live barnacle	absent	NA
2010-07-14	1	2010-1	NA	2112	Serripes groenlandicus empty shell	live barnacle	1	12	5	live barnacle	absent	NA
2010-07-14	1	2010-1	NA	2112	Serripes groenlandicus empty shell	live barnacle	1	8	3	live barnacle	absent	NA
2010-07-14	1	2010-1	NA	2112	Serripes groenlandicus empty shell	live barnacle	1	8	3	live barnacle	absent	NA
2010-07-14	1	2010-1	NA	2112	Serripes groenlandicus empty shell	live barnacle	1	9	4	live barnacle	absent	NA
2010-07-14	1	2010-1	NA	2112	Serripes groenlandicus empty shell	live barnacle	1	10	4	live barnacle	absent	NA
2010-07-14	1	2010-1	NA	2112	Serripes groenlandicus empty shell	live barnacle	1	9	3	live barnacle	absent	NA
2010-07-14	1	2010-1	NA	2112	Serripes groenlandicus empty shell	live barnacle	1	9	5	barnacle empty test	absent	NA
2010-07-14	1	2010-1	NA	2112	Serripes groenlandicus empty shell	live barnacle	1	11	5	barnacle empty test	absent	NA
2010-07-14	1	2010-1	NA	2112	Serripes groenlandicus empty shell	live barnacle	1	12	7	primary	single incomplete (blind) drill hole	NA
2010-07-14	1	2010-1	NA	2112	Serripes groenlandicus empty shell	live barnacle	1	13	7	primary	absent	NA
2010-07-14	1	2010-1	NA	2112	Serripes groenlandicus empty shell	live barnacle	1	12	7	primary	absent	NA
2010-07-14	1	2010-1	NA	2112	Serripes groenlandicus empty shell	live barnacle	1	11	7	primary	absent	NA
2010-07-14	1	2010-1	NA	2112	Serripes groenlandicus empty shell	live barnacle	1	11	7	primary	absent	NA
2010-07-14	1	2010-1	NA	2112	Serripes groenlandicus empty shell	live barnacle	1	11	5	primary	absent	NA
2010-07-14	1	2010-1	NA	2112	Serripes groenlandicus empty shell	live barnacle	1	12	7	primary	absent	NA
2010-07-14	1	2010-1	NA	2112	Serripes groenlandicus empty shell	live barnacle	1	12	7	primary	absent	NA
2010-07-14	1	2010-1	NA	2112	Serripes groenlandicus empty shell	live barnacle	1	11	7	primary	absent	NA
2010-07-14	1	2010-1	NA	2112	Serripes groenlandicus empty shell	live barnacle	1	13	7	primary	absent	NA
2010-07-14	1	2010-1	NA	2112	Serripes groenlandicus empty shell	live barnacle	1	8	6	primary	absent	NA
2010-07-14	1	2010-1	NA	2112	Serripes groenlandicus empty shell	live barnacle	1	13	7	primary	absent	NA
2010-07-14	1	2010-1	NA	2112	Serripes groenlandicus empty shell	live barnacle	1	14	7	primary	absent	NA
2010-07-14	1	2010-1	NA	2112	Serripes groenlandicus empty shell	live barnacle	1	8	7	primary	absent	NA
2010-07-14	1	2010-1	NA	2112	Serripes groenlandicus empty shell	live barnacle	1	11	7	primary	absent	NA
2010-07-14	1	2010-1	NA	2112	Serripes groenlandicus empty shell	live barnacle	1	11	7	primary	absent	NA
2010-07-14	1	2010-1	NA	2112	Serripes groenlandicus empty shell	live barnacle	1	10	7	primary	absent	NA
2010-07-14	1	2010-1	NA	2112	Serripes groenlandicus empty shell	live barnacle	1	15	7	primary	absent	NA
2010-07-14	1	2010-1	NA	2112	Serripes groenlandicus empty shell	live barnacle	1	10	5	primary	absent	NA
2010-07-14	1	2010-1	NA	2112	Serripes groenlandicus empty shell	live barnacle	1	13	7	primary	absent	NA
2010-07-14	1	2010-1	NA	2112	Serripes groenlandicus empty shell	live barnacle	1	15	7	primary	absent	NA
2010-07-14	1	2010-1	NA	2112	Serripes groenlandicus empty shell	live barnacle	1	13	7	primary	single incomplete (blind) drill hole	NA
2010-07-14	1	2010-1	NA	2112	Serripes groenlandicus empty shell	live barnacle	1	13	7	primary	single incomplete (blind) drill hole	NA
2010-07-14	1	2010-1	NA	2112	Serripes groenlandicus empty shell	live barnacle	1	13	7	primary	single incomplete (blind) drill hole	NA
2010-07-14	1	2010-1	NA	2112	Serripes groenlandicus empty shell	live barnacle	1	15	7	primary	single incomplete (blind) drill hole	NA
2010-07-14	1	2010-1	NA	2112	Serripes groenlandicus empty shell	live barnacle	1	13	7	primary	absent	NA
2010-07-14	1	2010-1	NA	2112	Serripes groenlandicus empty shell	live barnacle	1	12	7	primary	single incomplete (blind) drill hole	NA
2010-07-14	1	2010-1	NA	2112	Serripes groenlandicus empty shell	live barnacle	1	13	7	primary	absent	NA
2010-07-14	1	2010-1	NA	2112	Serripes groenlandicus empty shell	live barnacle	1	12	7	primary	absent	NA
2010-07-14	1	2010-1	NA	2112	Serripes groenlandicus empty shell	live barnacle	1	12	7	primary	absent	NA
2010-07-14	1	2010-1	NA	2112	Serripes groenlandicus empty shell	live barnacle	1	13	7	primary	absent	NA
2010-07-14	1	2010-1	NA	2113	Serripes groenlandicus empty shell	empty test	1	13	7	primary	single complete drill hole on a wall plate	NA
2010-07-14	1	2010-1	NA	2113	Serripes groenlandicus empty shell	empty test	1	12	7	primary	absent	NA
2010-07-14	1	2010-1	NA	2113	Serripes groenlandicus empty shell	live barnacle	1	13	7	primary	absent	NA
2010-07-14	1	2010-1	NA	2113	Serripes groenlandicus empty shell	live barnacle	1	2	1	live barnacle	absent	NA
2010-07-14	1	2010-1	NA	2113	Serripes groenlandicus empty shell	live barnacle	1	11	7	primary	single incomplete (blind) drill hole	NA
2010-07-14	1	2010-1	NA	2113	Serripes groenlandicus empty shell	live barnacle	1	7	4	barnacle empty test	absent	NA
2010-07-14	1	2010-1	NA	2114	live Neptunea despecta	empty test	1	2	1	primary	absent	NA
2010-07-14	1	2010-1	NA	2114	live Neptunea despecta	empty test	1	4	1	primary	absent	NA
2010-07-14	1	2010-1	NA	2114	live Neptunea despecta	empty test	1	3	1	primary	absent	NA
2010-07-14	1	2010-1	NA	2114	live Neptunea despecta	live barnacle	1	7	2	primary	absent	NA
2010-07-14	1	2010-1	NA	2114	live Neptunea despecta	live barnacle	1	7	2	primary	absent	NA
2010-07-14	1	2010-1	NA	2114	live Neptunea despecta	live barnacle	1	3	1	primary	absent	NA
2010-07-14	1	2010-1	NA	2114	live Neptunea despecta	live barnacle	1	2	1	primary	absent	NA
2010-07-14	1	2010-1	NA	2114	live Neptunea despecta	live barnacle	3	2	1	primary	absent	NA
2010-07-14	1	2010-1	NA	2114	live Neptunea despecta	live barnacle	4	3	1	primary	absent	NA
2010-07-14	1	2010-1	NA	2114	live Neptunea despecta	live barnacle	1	6	2	primary	absent	NA
2010-07-14	1	2010-1	NA	2114	live Neptunea despecta	live barnacle	1	7	2	primary	absent	NA
2010-07-14	1	2010-1	NA	2114	live Neptunea despecta	live barnacle	1	5	2	primary	absent	NA
2010-07-14	1	2010-1	NA	2114	live Neptunea despecta	live barnacle	1	6	2	primary	absent	NA
2010-07-14	1	2010-1	NA	2114	live Neptunea despecta	live barnacle	1	4	2	primary	absent	NA
2010-07-14	1	2010-1	NA	2114	live Neptunea despecta	live barnacle	1	6	2	primary	absent	NA
2010-07-14	1	2010-1	NA	2114	live Neptunea despecta	live barnacle	1	4	1	primary	absent	NA
2010-07-14	1	2010-1	NA	2114	live Neptunea despecta	live barnacle	1	7	2	primary	absent	NA
2010-07-14	1	2010-1	NA	2115	Serripes groenlandicus empty shell	live barnacle	1	10	5	live barnacle	single complete non-fatal drill hole on the upper part of a wall plate	NA
2010-07-14	1	2010-1	NA	2115	Serripes groenlandicus empty shell	live barnacle	1	1	0	live barnacle	absent	NA
2010-07-14	1	2010-1	NA	2115	Serripes groenlandicus empty shell	live barnacle	1	9	3	live barnacle	absent	NA
2010-07-14	1	2010-1	NA	2115	Serripes groenlandicus empty shell	live barnacle	1	8	4	live barnacle	single incomplete (blind) drill hole	NA
2010-07-14	1	2010-1	NA	2115	Serripes groenlandicus empty shell	live barnacle	1	6	2	live barnacle	absent	NA
2010-07-14	1	2010-1	NA	2115	Serripes groenlandicus empty shell	live barnacle	1	1	0	live barnacle	absent	NA
2010-07-14	1	2010-1	NA	2115	Serripes groenlandicus empty shell	live barnacle	3	10	5	live barnacle	absent	NA
2010-07-14	1	2010-1	NA	2115	Serripes groenlandicus empty shell	live barnacle	1	11	8	primary	absent	NA
2010-07-14	1	2010-1	NA	2115	Serripes groenlandicus empty shell	live barnacle	1	10	5	live barnacle	absent	NA
2010-07-14	1	2010-1	NA	2115	Serripes groenlandicus empty shell	live barnacle	1	12	7	primary	absent	NA
2010-07-14	1	2010-1	NA	2115	Serripes groenlandicus empty shell	live barnacle	1	13	7	primary	absent	NA
2010-07-14	1	2010-1	NA	2115	Serripes groenlandicus empty shell	live barnacle	1	9	7	primary	absent	NA
2010-07-14	1	2010-1	NA	2115	Serripes groenlandicus empty shell	live barnacle	2	11	7	primary	absent	NA
2010-07-14	1	2010-1	NA	2115	Serripes groenlandicus empty shell	live barnacle	1	12	6	primary	single incomplete (blind) drill hole	NA
2010-07-14	1	2010-1	NA	2115	Serripes groenlandicus empty shell	live barnacle	1	8	4	live barnacle	absent	NA
2010-07-14	1	2010-1	NA	2116	Serripes groenlandicus empty shell	empty test	1	5	1	live barnacle	single complete drill hole on a wall plate	NA
2010-07-14	1	2010-1	NA	2116	Serripes groenlandicus empty shell	empty test	1	10	6	primary	absent	NA
2010-07-14	1	2010-1	NA	2116	Serripes groenlandicus empty shell	empty test	1	1.5	1	live barnacle	single complete drill hole on a wall plate	NA
2010-07-14	1	2010-1	NA	2116	Serripes groenlandicus empty shell	empty test	1	3	1	live barnacle	absent	NA
2010-07-14	1	2010-1	NA	2116	Serripes groenlandicus empty shell	empty test	1	9	5	live barnacle	absent	NA
2010-07-14	1	2010-1	NA	2116	Serripes groenlandicus empty shell	empty test	1	2	0	live barnacle	absent	NA
2010-07-14	1	2010-1	NA	2116	Serripes groenlandicus empty shell	empty test	1	4	1	primary	single complete drill hole on a wall plate	NA
2010-07-14	1	2010-1	NA	2116	Serripes groenlandicus empty shell	live barnacle	1	7	3	live barnacle	absent	NA
2010-07-14	1	2010-1	NA	2116	Serripes groenlandicus empty shell	live barnacle	1	9	3	live barnacle	absent	NA
2010-07-14	1	2010-1	NA	2116	Serripes groenlandicus empty shell	live barnacle	1	7	3	live barnacle	absent	NA
2010-07-14	1	2010-1	NA	2116	Serripes groenlandicus empty shell	live barnacle	1	8	3	live barnacle	absent	NA
2010-07-14	1	2010-1	NA	2116	Serripes groenlandicus empty shell	live barnacle	1	7	3	live barnacle	single incomplete (blind) drill hole	NA
2010-07-14	1	2010-1	NA	2116	Serripes groenlandicus empty shell	live barnacle	1	11	4	live barnacle	absent	NA
2010-07-14	1	2010-1	NA	2116	Serripes groenlandicus empty shell	live barnacle	1	0.7	0	live barnacle	absent	NA
2010-07-14	1	2010-1	NA	2116	Serripes groenlandicus empty shell	live barnacle	1	10	4	live barnacle	absent	NA
2010-07-14	1	2010-1	NA	2116	Serripes groenlandicus empty shell	live barnacle	1	8	4	live barnacle	absent	NA
2010-07-14	1	2010-1	NA	2116	Serripes groenlandicus empty shell	live barnacle	1	9	3	live barnacle	absent	NA
2010-07-14	1	2010-1	NA	2116	Serripes groenlandicus empty shell	live barnacle	1	8	3	live barnacle	absent	NA
2010-07-14	1	2010-1	NA	2116	Serripes groenlandicus empty shell	live barnacle	1	5	1	live barnacle	absent	NA
2010-07-14	1	2010-1	NA	2116	Serripes groenlandicus empty shell	live barnacle	1	0.8	0	live barnacle	absent	NA
2010-07-14	1	2010-1	NA	2116	Serripes groenlandicus empty shell	live barnacle	1	9	4	live barnacle	absent	NA
2010-07-14	1	2010-1	NA	2116	Serripes groenlandicus empty shell	live barnacle	1	0.8	0	barnacle empty test	absent	NA
2010-07-14	1	2010-1	NA	2116	Serripes groenlandicus empty shell	live barnacle	1	7	2	barnacle empty test	absent	NA
2010-07-14	1	2010-1	NA	2116	Serripes groenlandicus empty shell	live barnacle	1	6	2	barnacle empty test	absent	NA
2010-07-14	1	2010-1	NA	2116	Serripes groenlandicus empty shell	live barnacle	1	9	2	barnacle empty test	absent	NA
2010-07-14	1	2010-1	NA	2116	Serripes groenlandicus empty shell	live barnacle	2	4	1	other	absent	NA
2010-07-14	1	2010-1	NA	2116	Serripes groenlandicus empty shell	live barnacle	1	7	2	other	absent	NA
2010-07-14	1	2010-1	NA	2116	Serripes groenlandicus empty shell	live barnacle	1	9	4	live barnacle	absent	NA
2010-07-14	1	2010-1	NA	2116	Serripes groenlandicus empty shell	live barnacle	1	12	8	primary	absent	NA
2010-07-14	1	2010-1	NA	2116	Serripes groenlandicus empty shell	live barnacle	1	7	3	live barnacle	absent	NA
2010-07-14	1	2010-1	NA	2116	Serripes groenlandicus empty shell	live barnacle	1	12	7	primary	single incomplete (blind) drill hole	NA
2010-07-14	1	2010-1	NA	2116	Serripes groenlandicus empty shell	live barnacle	1	10	4	live barnacle	absent	NA
2010-07-14	1	2010-1	NA	2116	Serripes groenlandicus empty shell	live barnacle	1	12	7	primary	absent	NA
2010-07-14	1	2010-1	NA	2116	Serripes groenlandicus empty shell	live barnacle	1	12	6	primary	absent	NA
2010-07-14	1	2010-1	NA	2116	Serripes groenlandicus empty shell	live barnacle	1	10	6	primary	absent	NA
2010-07-14	1	2010-1	NA	2116	Serripes groenlandicus empty shell	live barnacle	2	12	6	primary	absent	NA
2010-07-14	1	2010-1	NA	2116	Serripes groenlandicus empty shell	live barnacle	1	7	4	live barnacle	absent	NA
2010-07-14	1	2010-1	NA	2116	Serripes groenlandicus empty shell	live barnacle	1	8	4	live barnacle	absent	NA
2010-07-14	1	2010-1	NA	2116	Serripes groenlandicus empty shell	live barnacle	1	9	4	live barnacle	absent	NA
2010-07-14	1	2010-1	NA	2116	Serripes groenlandicus empty shell	live barnacle	1	7	3	live barnacle	absent	NA
2010-07-14	1	2010-1	NA	2116	Serripes groenlandicus empty shell	live barnacle	1	8	4	live barnacle	absent	NA
2010-07-14	1	2010-1	NA	2116	Serripes groenlandicus empty shell	live barnacle	1	8	3	live barnacle	absent	NA
2010-07-14	1	2010-1	NA	2116	Serripes groenlandicus empty shell	live barnacle	1	8	4	live barnacle	absent	NA
2010-07-14	1	2010-1	NA	2116	Serripes groenlandicus empty shell	live barnacle	1	8	5	live barnacle	absent	NA
2010-07-14	1	2010-1	NA	2116	Serripes groenlandicus empty shell	live barnacle	1	10	5	live barnacle	absent	NA
2010-07-14	1	2010-1	NA	2116	Serripes groenlandicus empty shell	live barnacle	2	8	3	live barnacle	absent	NA
2010-07-14	1	2010-1	NA	2116	Serripes groenlandicus empty shell	live barnacle	2	4	1	live barnacle	absent	NA
2010-07-14	1	2010-1	NA	2116	Serripes groenlandicus empty shell	live barnacle	1	7	5	live barnacle	absent	NA
2010-07-14	1	2010-1	NA	2116	Serripes groenlandicus empty shell	live barnacle	1	8	3	live barnacle	absent	NA
2010-07-14	1	2010-1	NA	2116	Serripes groenlandicus empty shell	live barnacle	1	10	4	live barnacle	absent	NA
2010-07-14	1	2010-1	NA	2117	Serripes groenlandicus empty shell	empty test	7	0.9	0	primary	absent	NA
2010-07-14	1	2010-1	NA	2117	Serripes groenlandicus empty shell	empty test	2	1	1	primary	absent	NA
2010-07-14	1	2010-1	NA	2117	Serripes groenlandicus empty shell	empty test	1	8	4	primary	single complete drill hole on an opercular plate	NA
2010-07-14	1	2010-1	NA	2117	Serripes groenlandicus empty shell	empty test	3	1	0	primary	absent	NA
2010-07-14	1	2010-1	NA	2117	Serripes groenlandicus empty shell	live barnacle	1	11	4	primary	absent	NA
2010-07-14	1	2010-1	NA	2117	Serripes groenlandicus empty shell	live barnacle	1	11	4	primary	absent	NA
2010-07-14	1	2010-1	NA	2117	Serripes groenlandicus empty shell	live barnacle	1	10	5	primary	absent	NA
2010-07-14	1	2010-1	NA	2117	Serripes groenlandicus empty shell	live barnacle	1	8	5	primary	absent	NA
2010-07-14	1	2010-1	NA	2117	Serripes groenlandicus empty shell	live barnacle	1	9	5	primary	absent	NA
2010-07-14	1	2010-1	NA	2117	Serripes groenlandicus empty shell	live barnacle	1	11	5	primary	absent	NA
2010-07-14	1	2010-1	NA	2117	Serripes groenlandicus empty shell	live barnacle	1	10	4	primary	absent	NA
2010-07-14	1	2010-1	NA	2117	Serripes groenlandicus empty shell	live barnacle	1	12	4	primary	absent	NA
2010-07-14	1	2010-1	NA	2117	Serripes groenlandicus empty shell	live barnacle	4	8	4	primary	absent	NA
2010-07-14	1	2010-1	NA	2117	Serripes groenlandicus empty shell	live barnacle	1	10	4	primary	absent	NA
2010-07-14	1	2010-1	NA	2117	Serripes groenlandicus empty shell	live barnacle	1	7	3	primary	absent	NA
2010-07-14	1	2010-1	NA	2117	Serripes groenlandicus empty shell	live barnacle	1	11	4	primary	absent	NA
2010-07-14	1	2010-1	NA	2117	Serripes groenlandicus empty shell	live barnacle	1	10	5	primary	absent	NA
2010-07-14	1	2010-1	NA	2118	Serripes groenlandicus empty shell	empty test	1	2	0	live barnacle	absent	NA
2010-07-14	1	2010-1	NA	2118	Serripes groenlandicus empty shell	live barnacle	3	11	5	primary	absent	NA
2010-07-14	1	2010-1	NA	2118	Serripes groenlandicus empty shell	live barnacle	3	12	5	primary	absent	NA
2010-07-14	1	2010-1	NA	2118	Serripes groenlandicus empty shell	live barnacle	1	3	1	live barnacle	absent	NA
2010-07-14	1	2010-1	NA	2118	Serripes groenlandicus empty shell	live barnacle	5	11	5	primary	absent	NA
2010-07-14	1	2010-1	NA	2118	Serripes groenlandicus empty shell	live barnacle	1	13	5	primary	absent	NA
2010-07-14	1	2010-1	NA	2118	Serripes groenlandicus empty shell	live barnacle	1	9	4	primary	absent	NA
2010-07-14	1	2010-1	NA	2118	Serripes groenlandicus empty shell	live barnacle	2	12	5	primary	absent	NA
2010-07-14	1	2010-1	NA	2118	Serripes groenlandicus empty shell	live barnacle	1	10	5	primary	single incomplete (blind) drill hole	NA
2010-07-14	1	2010-1	NA	2118	Serripes groenlandicus empty shell	live barnacle	1	10	5	primary	absent	NA
2010-07-14	1	2010-1	NA	2118	Serripes groenlandicus empty shell	live barnacle	1	9	5	primary	absent	NA
2010-07-14	1	2010-1	NA	2118	Serripes groenlandicus empty shell	live barnacle	1	11	5	primary	absent	NA
2010-07-14	1	2010-1	NA	2119	Serripes groenlandicus empty shell	live barnacle	1	8	6	primary	absent	NA
2010-07-14	1	2010-1	NA	2119	Serripes groenlandicus empty shell	live barnacle	1	8	4	live barnacle	absent	NA
2010-07-14	1	2010-1	NA	2119	Serripes groenlandicus empty shell	live barnacle	1	10	6	primary	absent	NA
2010-07-14	1	2010-1	NA	2119	Serripes groenlandicus empty shell	live barnacle	1	10	6	primary	absent	NA
2010-07-14	1	2010-1	NA	2119	Serripes groenlandicus empty shell	live barnacle	1	12	6	primary	absent	NA
2010-07-14	1	2010-1	NA	2119	Serripes groenlandicus empty shell	live barnacle	1	10	6	primary	absent	NA
2010-07-14	1	2010-1	NA	2119	Serripes groenlandicus empty shell	live barnacle	1	13	6	primary	absent	NA
2010-07-14	1	2010-1	NA	2119	Serripes groenlandicus empty shell	live barnacle	1	15	6	primary	absent	NA
2010-07-14	1	2010-1	NA	2119	Serripes groenlandicus empty shell	live barnacle	1	14	6	primary	absent	NA
2010-07-14	1	2010-1	NA	2119	Serripes groenlandicus empty shell	live barnacle	1	11	6	primary	single incomplete (blind) drill hole	NA
2010-07-14	1	2010-1	NA	2119	Serripes groenlandicus empty shell	live barnacle	3	11	6	primary	absent	NA
2010-07-14	1	2010-1	NA	2119	Serripes groenlandicus empty shell	live barnacle	5	13	6	primary	absent	NA
2010-07-14	1	2010-1	NA	2119	Serripes groenlandicus empty shell	live barnacle	1	14	6	primary	absent	NA
2010-07-14	1	2010-1	NA	2119	Serripes groenlandicus empty shell	live barnacle	1	10	6	primary	absent	NA
2010-07-14	1	2010-1	NA	2120	Serripes groenlandicus empty shell	empty test	1	4	1	barnacle empty test	absent	NA
2010-07-14	1	2010-1	NA	2120	Serripes groenlandicus empty shell	empty test	1	7	2	live barnacle	absent	NA
2010-07-14	1	2010-1	NA	2120	Serripes groenlandicus empty shell	empty test	1	1.5	0	live barnacle	absent	NA
2010-07-14	1	2010-1	NA	2120	Serripes groenlandicus empty shell	empty test	1	1	0	live barnacle	absent	NA
2010-07-14	1	2010-1	NA	2120	Serripes groenlandicus empty shell	empty test	1	1	0	live barnacle	absent	NA
2010-07-14	1	2010-1	NA	2120	Serripes groenlandicus empty shell	empty test	1	4	1	live barnacle	single complete drill hole on a wall plate	NA
2010-07-14	1	2010-1	NA	2120	Serripes groenlandicus empty shell	empty test	1	6	2	live barnacle	absent	NA
2010-07-14	1	2010-1	NA	2120	Serripes groenlandicus empty shell	empty test	1	6	2	barnacle empty test	absent	NA
2010-07-14	1	2010-1	NA	2120	Serripes groenlandicus empty shell	empty test	1	13	6	primary	single incomplete (blind) drill hole	NA
2010-07-14	1	2010-1	NA	2120	Serripes groenlandicus empty shell	empty test	1	13	6	primary	absent	NA
2010-07-14	1	2010-1	NA	2120	Serripes groenlandicus empty shell	empty test	1	11	6	primary	absent	NA
2010-07-14	1	2010-1	NA	2120	Serripes groenlandicus empty shell	live barnacle	1	8	1	other	absent	NA
2010-07-14	1	2010-1	NA	2120	Serripes groenlandicus empty shell	live barnacle	1	1	0	live barnacle	absent	NA
2010-07-14	1	2010-1	NA	2120	Serripes groenlandicus empty shell	live barnacle	1	7	3	live barnacle	absent	NA
2010-07-14	1	2010-1	NA	2120	Serripes groenlandicus empty shell	live barnacle	1	7	2	live barnacle	absent	NA
2010-07-14	1	2010-1	NA	2120	Serripes groenlandicus empty shell	live barnacle	1	10	4	live barnacle	absent	NA
2010-07-14	1	2010-1	NA	2120	Serripes groenlandicus empty shell	live barnacle	1	6	2	live barnacle	absent	NA
2010-07-14	1	2010-1	NA	2120	Serripes groenlandicus empty shell	live barnacle	1	12	5	live barnacle	absent	NA
2010-07-14	1	2010-1	NA	2120	Serripes groenlandicus empty shell	live barnacle	1	1	0	live barnacle	absent	NA
2010-07-14	1	2010-1	NA	2120	Serripes groenlandicus empty shell	live barnacle	1	9	2	other	absent	NA
2010-07-14	1	2010-1	NA	2120	Serripes groenlandicus empty shell	live barnacle	1	6	1	other	absent	NA
2010-07-14	1	2010-1	NA	2120	Serripes groenlandicus empty shell	live barnacle	1	1	0	live barnacle	absent	NA
2010-07-14	1	2010-1	NA	2120	Serripes groenlandicus empty shell	live barnacle	1	13	6	primary	absent	NA
2010-07-14	1	2010-1	NA	2120	Serripes groenlandicus empty shell	live barnacle	1	6	1	other	absent	NA
2010-07-14	1	2010-1	NA	2120	Serripes groenlandicus empty shell	live barnacle	1	13	6	primary	absent	NA
2010-07-14	1	2010-1	NA	2120	Serripes groenlandicus empty shell	live barnacle	1	5	1	live barnacle	absent	NA
2010-07-14	1	2010-1	NA	2120	Serripes groenlandicus empty shell	live barnacle	1	12	6	primary	absent	NA
2010-07-14	1	2010-1	NA	2120	Serripes groenlandicus empty shell	live barnacle	1	7	3	live barnacle	absent	NA
2010-07-14	1	2010-1	NA	2120	Serripes groenlandicus empty shell	live barnacle	1	13	6	primary	absent	NA
2010-07-14	1	2010-1	NA	2120	Serripes groenlandicus empty shell	live barnacle	1	12	6	primary	absent	NA
2010-07-14	1	2010-1	NA	2120	Serripes groenlandicus empty shell	live barnacle	1	15	6	primary	absent	NA
2010-07-14	1	2010-1	NA	2120	Serripes groenlandicus empty shell	live barnacle	1	5	1	live barnacle	absent	NA
2010-07-14	1	2010-1	NA	2120	Serripes groenlandicus empty shell	live barnacle	1	9	3	live barnacle	absent	NA
2010-07-14	1	2010-1	NA	2120	Serripes groenlandicus empty shell	live barnacle	1	6	1	live barnacle	absent	NA
2010-07-14	1	2010-1	NA	2120	Serripes groenlandicus empty shell	live barnacle	1	6	1	live barnacle	absent	NA
2010-07-14	1	2010-1	NA	2120	Serripes groenlandicus empty shell	live barnacle	1	12	6	primary	absent	NA
2010-07-14	1	2010-1	NA	2121	Arctica islandica empty shell	empty test	1	1	0	live barnacle	absent	NA
2010-07-14	1	2010-1	NA	2121	Arctica islandica empty shell	empty test	1	1.5	0	live barnacle	single complete drill hole on a wall plate	NA
2010-07-14	1	2010-1	NA	2121	Arctica islandica empty shell	empty test	1	7	3	live barnacle	absent	NA
2010-07-14	1	2010-1	NA	2121	Arctica islandica empty shell	live barnacle	1	12	5	primary	absent	NA
2010-07-14	1	2010-1	NA	2121	Arctica islandica empty shell	live barnacle	1	9	3	live barnacle	absent	NA
2010-07-14	1	2010-1	NA	2121	Arctica islandica empty shell	live barnacle	1	9	3	live barnacle	absent	NA
2010-07-14	1	2010-1	NA	2121	Arctica islandica empty shell	live barnacle	1	9	3	live barnacle	absent	NA
2010-07-14	1	2010-1	NA	2121	Arctica islandica empty shell	live barnacle	1	9	4	live barnacle	absent	NA
2010-07-14	1	2010-1	NA	2121	Arctica islandica empty shell	live barnacle	1	7	3	live barnacle	single incomplete (blind) drill hole	NA
2010-07-14	1	2010-1	NA	2121	Arctica islandica empty shell	live barnacle	1	7	3	live barnacle	absent	NA
2010-07-14	1	2010-1	NA	2121	Arctica islandica empty shell	live barnacle	1	9	4	live barnacle	absent	NA
2010-07-14	1	2010-1	NA	2121	Arctica islandica empty shell	live barnacle	1	8	4	live barnacle	single incomplete (blind) drill hole	NA
2010-07-14	1	2010-1	NA	2121	Arctica islandica empty shell	live barnacle	1	8	3	live barnacle	absent	NA
2010-07-14	1	2010-1	NA	2121	Arctica islandica empty shell	live barnacle	1	10	4	live barnacle	absent	NA
2010-07-14	1	2010-1	NA	2121	Arctica islandica empty shell	live barnacle	1	10	4	live barnacle	absent	NA
2010-07-14	1	2010-1	NA	2121	Arctica islandica empty shell	live barnacle	1	11	4	live barnacle	absent	NA
2010-07-14	1	2010-1	NA	2121	Arctica islandica empty shell	live barnacle	1	11	5	primary	single incomplete (blind) drill hole	NA
2010-07-14	1	2010-1	NA	2121	Arctica islandica empty shell	live barnacle	1	10	5	primary	absent	NA
2010-07-14	1	2010-1	NA	2121	Arctica islandica empty shell	live barnacle	1	11	3	live barnacle	absent	NA
2010-07-14	1	2010-1	NA	2121	Arctica islandica empty shell	live barnacle	1	8	5	primary	single incomplete (blind) drill hole	NA
2010-07-14	1	2010-1	NA	2121	Arctica islandica empty shell	live barnacle	1	10	5	primary	absent	NA
2010-07-14	1	2010-1	NA	2121	Arctica islandica empty shell	live barnacle	1	12	5	primary	absent	NA
2010-07-14	1	2010-1	NA	2121	Arctica islandica empty shell	live barnacle	1	11	5	primary	absent	NA
2010-07-14	1	2010-1	NA	2122	gravel	empty test	1	10	6	primary	absent	NA
2010-07-14	1	2010-1	NA	2122	gravel	empty test	1	11	6	primary	single complete drill hole on a wall plate	NA
2010-07-14	1	2010-1	NA	2122	gravel	empty test	1	11	6	primary	single incomplete (blind) drill hole	NA
2010-07-14	1	2010-1	NA	2122	gravel	empty test	1	7	2	primary	absent	NA
2010-07-14	1	2010-1	NA	2122	gravel	live barnacle	1	10	6	primary	absent	NA
2010-07-14	1	2010-1	NA	2122	gravel	live barnacle	1	6	1	live barnacle	absent	NA
2010-07-14	1	2010-1	NA	2122	gravel	live barnacle	1	13	6	primary	absent	NA
2010-07-14	1	2010-1	NA	2122	gravel	live barnacle	1	13	6	primary	absent	NA
2010-07-14	1	2010-1	NA	2122	gravel	live barnacle	1	13	6	primary	absent	NA
2010-07-14	1	2010-1	NA	2122	gravel	live barnacle	1	11	6	primary	absent	NA
2010-07-14	1	2010-1	NA	2122	gravel	live barnacle	1	11	6	primary	absent	NA
2010-07-14	1	2010-1	NA	2122	gravel	live barnacle	1	9	6	primary	absent	NA
2010-07-14	1	2010-1	NA	2122	gravel	live barnacle	1	10	6	primary	absent	NA
2010-07-14	1	2010-1	NA	2123	Serripes groenlandicus empty shell	empty test	1	12	5	primary	absent	NA
2010-07-14	1	2010-1	NA	2123	Serripes groenlandicus empty shell	empty test	1	15	5	primary	absent	NA
2010-07-14	1	2010-1	NA	2123	Serripes groenlandicus empty shell	empty test	1	3	1	primary	absent	NA
2010-07-14	1	2010-1	NA	2123	Serripes groenlandicus empty shell	empty test	1	3	1	primary	absent	NA
2010-07-14	1	2010-1	NA	2123	Serripes groenlandicus empty shell	empty test	1	3	1	primary	absent	NA
2010-07-14	1	2010-1	NA	2123	Serripes groenlandicus empty shell	live barnacle	1	14	5	primary	absent	NA
2010-07-14	1	2010-1	NA	2123	Serripes groenlandicus empty shell	live barnacle	1	12	5	primary	absent	NA
2010-07-14	1	2010-1	NA	2123	Serripes groenlandicus empty shell	live barnacle	1	12	5	primary	absent	NA
2010-07-14	1	2010-1	NA	2123	Serripes groenlandicus empty shell	live barnacle	1	17	5	primary	absent	NA
2010-07-14	1	2010-1	NA	2123	Serripes groenlandicus empty shell	live barnacle	1	13	5	primary	absent	NA
2010-07-14	1	2010-1	NA	2123	Serripes groenlandicus empty shell	live barnacle	1	12	5	primary	absent	NA
2010-07-14	1	2010-1	NA	2123	Serripes groenlandicus empty shell	live barnacle	1	11	5	primary	absent	NA
2010-07-14	1	2010-1	NA	2123	Serripes groenlandicus empty shell	live barnacle	1	11	5	primary	absent	NA
2010-07-14	1	2010-1	NA	2123	Serripes groenlandicus empty shell	live barnacle	1	13	5	primary	absent	NA
2010-07-14	1	2010-1	NA	2123	Serripes groenlandicus empty shell	live barnacle	1	12	5	primary	absent	NA
2010-07-14	1	2010-1	NA	2123	Serripes groenlandicus empty shell	live barnacle	1	10	5	primary	absent	NA
2010-07-14	1	2010-1	NA	2123	Serripes groenlandicus empty shell	live barnacle	1	8	3	live barnacle	absent	NA
2010-07-14	1	2010-1	NA	2123	Serripes groenlandicus empty shell	live barnacle	1	14	5	primary	absent	NA
2010-07-14	1	2010-1	NA	2123	Serripes groenlandicus empty shell	live barnacle	1	15	5	primary	absent	NA
2010-07-14	1	2010-1	NA	2123	Serripes groenlandicus empty shell	live barnacle	1	13	5	primary	absent	NA
2010-07-14	1	2010-1	NA	2123	Serripes groenlandicus empty shell	live barnacle	1	14	5	primary	absent	NA
2010-07-14	1	2010-1	NA	2123	Serripes groenlandicus empty shell	live barnacle	1	13	5	primary	absent	NA
2010-07-14	1	2010-1	NA	2123	Serripes groenlandicus empty shell	live barnacle	1	11	5	primary	absent	NA
2010-07-14	1	2010-1	NA	2123	Serripes groenlandicus empty shell	live barnacle	1	15	5	primary	absent	NA
2010-07-14	1	2010-1	NA	2123	Serripes groenlandicus empty shell	live barnacle	1	16	5	primary	absent	NA
2010-07-14	1	2010-1	NA	2123	Serripes groenlandicus empty shell	live barnacle	1	15	5	primary	absent	NA
2010-07-14	1	2010-1	NA	2123	Serripes groenlandicus empty shell	live barnacle	1	13	5	primary	absent	NA
2010-07-14	1	2010-1	NA	2123	Serripes groenlandicus empty shell	live barnacle	1	11	5	primary	absent	NA
2010-07-14	1	2010-1	NA	2123	Serripes groenlandicus empty shell	live barnacle	1	16	5	primary	absent	NA
2010-07-14	1	2010-1	NA	2123	Serripes groenlandicus empty shell	live barnacle	1	15	5	primary	absent	NA
2010-07-14	1	2010-1	NA	2123	Serripes groenlandicus empty shell	live barnacle	1	11	5	primary	absent	NA
2010-07-14	1	2010-1	NA	2123	Serripes groenlandicus empty shell	live barnacle	1	15	5	primary	absent	NA
2010-07-14	1	2010-1	NA	2123	Serripes groenlandicus empty shell	live barnacle	1	10	5	primary	absent	NA
2010-07-14	1	2010-1	NA	2123	Serripes groenlandicus empty shell	live barnacle	1	13	5	primary	absent	NA
2010-07-14	1	2010-1	NA	2123	Serripes groenlandicus empty shell	live barnacle	1	11	5	primary	absent	NA
2010-07-14	1	2010-1	NA	2123	Serripes groenlandicus empty shell	live barnacle	1	11	5	primary	absent	NA
2010-07-14	1	2010-1	NA	2123	Serripes groenlandicus empty shell	live barnacle	1	15	5	primary	absent	NA
2010-07-14	1	2010-1	NA	2123	Serripes groenlandicus empty shell	live barnacle	1	16	5	primary	absent	NA
2010-07-14	1	2010-1	NA	2123	Serripes groenlandicus empty shell	live barnacle	1	14	5	primary	absent	NA
2010-07-14	1	2010-1	NA	2123	Serripes groenlandicus empty shell	live barnacle	1	11	5	primary	absent	NA
2010-07-14	1	2010-1	NA	2123	Serripes groenlandicus empty shell	live barnacle	1	12	5	primary	absent	NA
2010-07-14	1	2010-1	NA	2123	Serripes groenlandicus empty shell	live barnacle	1	10	5	primary	absent	NA
2010-07-14	1	2010-1	NA	2123	Serripes groenlandicus empty shell	live barnacle	1	13	5	primary	absent	NA
2010-07-14	1	2010-1	NA	2123	Serripes groenlandicus empty shell	live barnacle	1	12	5	primary	absent	NA
2010-07-14	1	2010-1	NA	2123	Serripes groenlandicus empty shell	live barnacle	1	12	5	primary	absent	NA
2010-07-14	1	2010-1	NA	2123	Serripes groenlandicus empty shell	live barnacle	1	13	5	primary	absent	NA
2010-07-14	1	2010-1	NA	2123	Serripes groenlandicus empty shell	live barnacle	1	13	5	primary	absent	NA
2010-07-14	1	2010-1	NA	2123	Serripes groenlandicus empty shell	live barnacle	1	13	5	primary	absent	NA
2010-07-14	1	2010-1	NA	2123	Serripes groenlandicus empty shell	live barnacle	1	13	5	primary	absent	NA
2010-07-14	1	2010-1	NA	2123	Serripes groenlandicus empty shell	live barnacle	1	11	5	primary	absent	NA
2010-07-14	1	2010-1	NA	2123	Serripes groenlandicus empty shell	live barnacle	1	8	5	primary	absent	NA
2010-07-14	1	2010-1	NA	2123	Serripes groenlandicus empty shell	live barnacle	1	12	5	primary	absent	NA
2010-07-14	1	2010-1	NA	2123	Serripes groenlandicus empty shell	live barnacle	1	11	5	primary	absent	NA
2010-07-14	1	2010-1	NA	2123	Serripes groenlandicus empty shell	live barnacle	1	13	5	primary	absent	NA
2010-07-14	1	2010-1	NA	2123	Serripes groenlandicus empty shell	live barnacle	1	11	5	primary	absent	NA
2010-07-14	1	2010-1	NA	2123	Serripes groenlandicus empty shell	live barnacle	1	13	5	primary	absent	NA
2010-07-14	1	2010-1	NA	2123	Serripes groenlandicus empty shell	live barnacle	1	10	5	primary	absent	NA
2010-07-14	1	2010-1	NA	2123	Serripes groenlandicus empty shell	live barnacle	1	14	5	primary	absent	NA
2010-07-14	1	2010-1	NA	2124	Serripes groenlandicus empty shell	live barnacle	1	11	6	primary	absent	NA
2010-07-14	1	2010-1	NA	2124	Serripes groenlandicus empty shell	live barnacle	1	12	4	primary	absent	NA
2010-07-14	1	2010-1	NA	2124	Serripes groenlandicus empty shell	live barnacle	1	8	3	live barnacle	absent	NA
2010-07-14	1	2010-1	NA	2124	Serripes groenlandicus empty shell	live barnacle	1	11	3	live barnacle	absent	NA
2010-07-14	1	2010-1	NA	2124	Serripes groenlandicus empty shell	live barnacle	1	0.8	0	live barnacle	absent	NA
2010-07-14	1	2010-1	NA	2124	Serripes groenlandicus empty shell	live barnacle	1	12	6	primary	absent	NA
2010-07-14	1	2010-1	NA	2124	Serripes groenlandicus empty shell	live barnacle	1	11	6	primary	single incomplete (blind) drill hole	NA
2010-07-14	1	2010-1	NA	2124	Serripes groenlandicus empty shell	live barnacle	1	13	6	primary	absent	NA
2010-07-14	1	2010-1	NA	2124	Serripes groenlandicus empty shell	live barnacle	1	10	6	primary	absent	NA
2010-07-14	1	2010-1	NA	2124	Serripes groenlandicus empty shell	live barnacle	1	14	6	primary	absent	NA
2010-07-14	1	2010-1	NA	2124	Serripes groenlandicus empty shell	live barnacle	1	14	6	primary	absent	NA
2010-07-14	1	2010-1	NA	2124	Serripes groenlandicus empty shell	live barnacle	1	11	6	primary	absent	NA
2010-07-14	1	2010-1	NA	2124	Serripes groenlandicus empty shell	live barnacle	1	13	6	primary	absent	NA
2010-07-14	1	2010-1	NA	2124	Serripes groenlandicus empty shell	live barnacle	1	11	6	primary	absent	NA
2010-07-14	1	2010-1	NA	2124	Serripes groenlandicus empty shell	live barnacle	1	12	6	primary	absent	NA
2010-07-14	1	2010-1	NA	2124	Serripes groenlandicus empty shell	live barnacle	1	13	6	primary	absent	NA
2010-07-14	1	2010-1	NA	2124	Serripes groenlandicus empty shell	live barnacle	1	12	6	primary	single incomplete (blind) drill hole	NA
2010-07-14	1	2010-1	NA	2124	Serripes groenlandicus empty shell	live barnacle	1	11	6	primary	absent	NA
2010-07-14	1	2010-1	NA	2125	Serripes groenlandicus empty shell	live barnacle	2	11	4	primary	absent	NA
2010-07-14	1	2010-1	NA	2125	Serripes groenlandicus empty shell	live barnacle	3	9	4	primary	absent	NA
2010-07-14	1	2010-1	NA	2125	Serripes groenlandicus empty shell	live barnacle	1	10	4	primary	absent	NA
2010-07-14	1	2010-1	NA	2125	Serripes groenlandicus empty shell	live barnacle	1	8	2	live barnacle	absent	NA
2010-07-14	1	2010-1	NA	2125	Serripes groenlandicus empty shell	live barnacle	1	11	4	primary	absent	NA
2010-07-14	1	2010-1	NA	2126	Serripes groenlandicus empty shell	empty test	1	9	3	primary	absent	NA
2010-07-14	1	2010-1	NA	2126	Serripes groenlandicus empty shell	live barnacle	1	9	4	primary	single complete non-fatal drill hole on the upper part of a wall plate	NA
2010-07-14	1	2010-1	NA	2126	Serripes groenlandicus empty shell	live barnacle	1	9	4	primary	absent	NA
2010-07-14	1	2010-1	NA	2126	Serripes groenlandicus empty shell	live barnacle	1	1	0	live barnacle	absent	NA
2010-07-14	1	2010-1	NA	2126	Serripes groenlandicus empty shell	live barnacle	1	7	3	primary	absent	NA
2010-07-14	1	2010-1	NA	2126	Serripes groenlandicus empty shell	live barnacle	1	12	4	primary	absent	NA
2010-07-14	1	2010-1	NA	2126	Serripes groenlandicus empty shell	live barnacle	1	10	4	primary	absent	NA
2010-07-14	1	2010-1	NA	2127	gravel	empty test	1	4	2	live barnacle	single complete drill hole on a wall plate	NA
2010-07-14	1	2010-1	NA	2127	gravel	live barnacle	1	10	6	primary	absent	NA
2010-07-14	1	2010-1	NA	2127	gravel	live barnacle	1	0.7	0	other	absent	NA
2010-07-14	1	2010-1	NA	2127	gravel	live barnacle	1	0.6	0	live barnacle	absent	NA
2010-07-14	1	2010-1	NA	2127	gravel	live barnacle	4	9	6	primary	absent	NA
2010-07-14	1	2010-1	NA	2128	Mytilus edulis empty shell	empty test	1	12	7	primary	absent	NA
2010-07-14	1	2010-1	NA	2128	Mytilus edulis empty shell	empty test	1	10	4	primary	absent	NA
2010-07-14	1	2010-1	NA	2128	Mytilus edulis empty shell	empty test	1	14	7	primary	absent	NA
2010-07-14	1	2010-1	NA	2128	Mytilus edulis empty shell	empty test	1	14	7	primary	absent	NA
2010-07-14	1	2010-1	NA	2128	Mytilus edulis empty shell	live barnacle	1	12	6	primary	single incomplete (blind) drill hole	NA
2010-07-14	1	2010-1	NA	2128	Mytilus edulis empty shell	live barnacle	1	12	6	primary	absent	NA
2010-07-14	1	2010-1	NA	2129	Serripes groenlandicus empty shell	empty test	1	13	6	primary	absent	NA
2010-07-14	1	2010-1	NA	2129	Serripes groenlandicus empty shell	empty test	1	3	1	barnacle empty test	absent	NA
2010-07-14	1	2010-1	NA	2129	Serripes groenlandicus empty shell	empty test	1	3	1	barnacle empty test	absent	NA
2010-07-14	1	2010-1	NA	2129	Serripes groenlandicus empty shell	empty test	1	10		barnacle empty test	absent	NA
2010-07-14	1	2010-1	NA	2129	Serripes groenlandicus empty shell	empty test	1	4	1	barnacle empty test	absent	NA
2010-07-14	1	2010-1	NA	2129	Serripes groenlandicus empty shell	empty test	1	13	6	primary	absent	NA
2010-07-14	1	2010-1	NA	2129	Serripes groenlandicus empty shell	empty test	1	11	6	primary	absent	NA
2010-07-14	1	2010-1	NA	2129	Serripes groenlandicus empty shell	empty test	1	12	6	primary	single incomplete (blind) drill hole	NA
2010-07-14	1	2010-1	NA	2129	Serripes groenlandicus empty shell	empty test	1	12	6	primary	absent	NA
2010-07-14	1	2010-1	NA	2129	Serripes groenlandicus empty shell	empty test	1	11	6	primary	absent	NA
2010-07-14	1	2010-1	NA	2129	Serripes groenlandicus empty shell	live barnacle	1	12	6	primary	absent	NA
2010-07-14	1	2010-1	NA	2129	Serripes groenlandicus empty shell	live barnacle	1	6	3	live barnacle	absent	NA
2010-07-14	1	2010-1	NA	2130	Mytilus edulis empty shell	empty test	1	8	2	primary	absent	NA
2010-07-14	1	2010-1	NA	2130	Mytilus edulis empty shell	empty test	1	11	6	primary	absent	NA
2010-07-14	1	2010-1	NA	2130	Mytilus edulis empty shell	live barnacle	1	4	2	primary	absent	NA
2010-07-14	1	2010-1	NA	2130	Mytilus edulis empty shell	live barnacle	1	7	3	primary	absent	NA
2010-07-14	1	2010-1	NA	2130	Mytilus edulis empty shell	live barnacle	1	8	4	primary	single incomplete (blind) drill hole	NA
2010-07-14	1	2010-1	NA	2130	Mytilus edulis empty shell	live barnacle	1	9	4	primary	absent	NA
2010-07-14	1	2010-1	NA	2130	Mytilus edulis empty shell	live barnacle	1	8	4	primary	absent	NA
2010-07-14	1	2010-1	NA	2131	Serripes groenlandicus empty shell	empty test	1	8	3	primary	single complete drill hole on a wall plate	NA
2010-07-14	1	2010-1	NA	2131	Serripes groenlandicus empty shell	live barnacle	1	0.8	0	live barnacle	absent	NA
2010-07-14	1	2010-1	NA	2131	Serripes groenlandicus empty shell	live barnacle	1	7	3	live barnacle	absent	NA
2010-07-14	1	2010-1	NA	2131	Serripes groenlandicus empty shell	live barnacle	1	7	3	live barnacle	absent	NA
2010-07-14	1	2010-1	NA	2131	Serripes groenlandicus empty shell	live barnacle	1	12	4	primary	absent	NA
2010-07-14	1	2010-1	NA	2131	Serripes groenlandicus empty shell	live barnacle	1	8	4	primary	absent	NA
2010-07-14	1	2010-1	NA	2131	Serripes groenlandicus empty shell	live barnacle	1	12	4	primary	absent	NA
2010-07-14	1	2010-1	NA	2131	Serripes groenlandicus empty shell	live barnacle	1	5	2	primary	absent	NA
2010-07-14	1	2010-1	NA	2132	gravel	live barnacle	3	10	4	primary	absent	NA
2010-07-14	1	2010-1	NA	2133	gravel	empty test	1	3	1	live barnacle	absent	NA
2010-07-14	1	2010-1	NA	2133	gravel	live barnacle	1	11	3	live barnacle	absent	NA
2010-07-14	1	2010-1	NA	2133	gravel	live barnacle	1	11	4	live barnacle	absent	NA
2010-07-14	1	2010-1	NA	2133	gravel	live barnacle	1	10	4	live barnacle	absent	NA
2010-07-14	1	2010-1	NA	2133	gravel	live barnacle	1	11	5	primary	single incomplete (blind) drill hole	NA
2010-07-14	1	2010-1	NA	2133	gravel	live barnacle	1	11	5	primary	absent	NA
2010-07-14	1	2010-1	NA	2133	gravel	live barnacle	1	10	4	live barnacle	absent	NA
2010-07-14	1	2010-1	NA	2134	Serripes groenlandicus empty shell	empty test	2	3	1	primary	absent	NA
2010-07-14	1	2010-1	NA	2134	Serripes groenlandicus empty shell	empty test	3	2	1	primary	absent	NA
2010-07-14	1	2010-1	NA	2134	Serripes groenlandicus empty shell	empty test	7	2	1	primary	absent	NA
2010-07-14	1	2010-1	NA	2134	Serripes groenlandicus empty shell	empty test	1	13	5	primary	absent	NA
2010-07-14	1	2010-1	NA	2134	Serripes groenlandicus empty shell	empty test	1	3	1	primary	absent	NA
2010-07-14	1	2010-1	NA	2134	Serripes groenlandicus empty shell	empty test	1	2	1	primary	absent	NA
2010-07-14	1	2010-1	NA	2134	Serripes groenlandicus empty shell	empty test	1	3	1	barnacle empty test	absent	NA
2010-07-14	1	2010-1	NA	2134	Serripes groenlandicus empty shell	empty test	1	5	1	live barnacle	single incomplete (blind) drill hole	NA
2010-07-14	1	2010-1	NA	2134	Serripes groenlandicus empty shell	empty test	3	2	1	primary	absent	NA
2010-07-14	1	2010-1	NA	2134	Serripes groenlandicus empty shell	empty test	3	2	1	primary	absent	NA
2010-07-14	1	2010-1	NA	2134	Serripes groenlandicus empty shell	empty test	1	1	2	live barnacle	absent	NA
2010-07-14	1	2010-1	NA	2134	Serripes groenlandicus empty shell	empty test	1	2	1	primary	absent	NA
2010-07-14	1	2010-1	NA	2134	Serripes groenlandicus empty shell	empty test	4	3	1	primary	absent	NA
2010-07-14	1	2010-1	NA	2134	Serripes groenlandicus empty shell	empty test	3	2	1	primary	absent	NA
2010-07-14	1	2010-1	NA	2134	Serripes groenlandicus empty shell	empty test	9	3	1	primary	absent	NA
2010-07-14	1	2010-1	NA	2134	Serripes groenlandicus empty shell	empty test	2	1	1	primary	absent	NA
2010-07-14	1	2010-1	NA	2134	Serripes groenlandicus empty shell	empty test	3	3	1	primary	absent	NA
2010-07-14	1	2010-1	NA	2134	Serripes groenlandicus empty shell	empty test	1	2	1	primary	absent	NA
2010-07-14	1	2010-1	NA	2134	Serripes groenlandicus empty shell	empty test	1	2	1	primary	absent	NA
2010-07-14	1	2010-1	NA	2134	Serripes groenlandicus empty shell	empty test	1	3	1	primary	absent	NA
2010-07-14	1	2010-1	NA	2134	Serripes groenlandicus empty shell	empty test	1	1.5	1	primary	absent	NA
2010-07-14	1	2010-1	NA	2134	Serripes groenlandicus empty shell	live barnacle	1	9	4	other	absent	NA
2010-07-14	1	2010-1	NA	2134	Serripes groenlandicus empty shell	live barnacle	1	0.7	0	live barnacle	absent	NA
2010-07-14	1	2010-1	NA	2134	Serripes groenlandicus empty shell	live barnacle	1	7	4	barnacle empty test	absent	NA
2010-07-14	1	2010-1	NA	2134	Serripes groenlandicus empty shell	live barnacle	1	8	4	barnacle empty test	absent	NA
2010-07-14	1	2010-1	NA	2134	Serripes groenlandicus empty shell	live barnacle	1	9	4	barnacle empty test	absent	NA
2010-07-14	1	2010-1	NA	2134	Serripes groenlandicus empty shell	live barnacle	1	6	3	barnacle empty test	absent	NA
2010-07-14	1	2010-1	NA	2134	Serripes groenlandicus empty shell	live barnacle	1	8	3	live barnacle	single incomplete (blind) drill hole	NA
2010-07-14	1	2010-1	NA	2134	Serripes groenlandicus empty shell	live barnacle	1	8	3	live barnacle	absent	NA
2010-07-14	1	2010-1	NA	2134	Serripes groenlandicus empty shell	live barnacle	1	5	1	live barnacle	absent	NA
2010-07-14	1	2010-1	NA	2134	Serripes groenlandicus empty shell	live barnacle	1	10	5	live barnacle	single incomplete (blind) drill hole	NA
2010-07-14	1	2010-1	NA	2134	Serripes groenlandicus empty shell	live barnacle	1	9	5	live barnacle	absent	NA
2010-07-14	1	2010-1	NA	2134	Serripes groenlandicus empty shell	live barnacle	1	6	2	other	absent	NA
2010-07-14	1	2010-1	NA	2134	Serripes groenlandicus empty shell	live barnacle	1	11	5	barnacle empty test	absent	NA
2010-07-14	1	2010-1	NA	2134	Serripes groenlandicus empty shell	live barnacle	1	10	6	primary	single incomplete (blind) drill hole	NA
2010-07-14	1	2010-1	NA	2134	Serripes groenlandicus empty shell	live barnacle	1	10	5	live barnacle	absent	NA
2010-07-14	1	2010-1	NA	2134	Serripes groenlandicus empty shell	live barnacle	1	12	6	primary	absent	NA
2010-07-14	1	2010-1	NA	2134	Serripes groenlandicus empty shell	live barnacle	1	12	8	primary	absent	NA
2010-07-14	1	2010-1	NA	2134	Serripes groenlandicus empty shell	live barnacle	1	12	8	primary	single incomplete (blind) drill hole	NA
2010-07-14	1	2010-1	NA	2134	Serripes groenlandicus empty shell	live barnacle	1	11	6	primary	single incomplete (blind) drill hole	NA
2010-07-14	1	2010-1	NA	2134	Serripes groenlandicus empty shell	live barnacle	1	11	6	primary	absent	NA
2010-07-14	1	2010-1	NA	2134	Serripes groenlandicus empty shell	live barnacle	1	12	6	primary	absent	NA
2010-07-14	1	2010-1	NA	2134	Serripes groenlandicus empty shell	live barnacle	1	9	6	primary	absent	NA
2010-07-14	1	2010-1	NA	2134	Serripes groenlandicus empty shell	live barnacle	1	11	6	primary	absent	NA
2010-07-14	1	2010-1	NA	2134	Serripes groenlandicus empty shell	live barnacle	1	11	6	primary	absent	NA
2010-07-14	1	2010-1	NA	2134	Serripes groenlandicus empty shell	live barnacle	1	12	6	primary	absent	NA
2010-07-14	1	2010-1	NA	2134	Serripes groenlandicus empty shell	live barnacle	1	12	6	primary	absent	NA
2010-07-14	1	2010-1	NA	2134	Serripes groenlandicus empty shell	live barnacle	1	12	6	primary	absent	NA
2010-07-14	1	2010-1	NA	2134	Serripes groenlandicus empty shell	live barnacle	1	10	6	primary	single complete non-fatal drill hole on the upper part of a wall plate	NA
2010-07-14	1	2010-1	NA	2134	Serripes groenlandicus empty shell	live barnacle	1	11	6	primary	absent	NA
2010-07-14	1	2010-1	NA	2135	Serripes groenlandicus empty shell	empty test	1	1.9	0	primary	absent	NA
2010-07-14	1	2010-1	NA	2135	Serripes groenlandicus empty shell	empty test	1	1.8	0	primary	absent	NA
2010-07-14	1	2010-1	NA	2135	Serripes groenlandicus empty shell	empty test	1	0.8	0	primary	absent	NA
2010-07-14	1	2010-1	NA	2135	Serripes groenlandicus empty shell	empty test	1	0.7	0	primary	absent	NA
2010-07-14	1	2010-1	NA	2135	Serripes groenlandicus empty shell	empty test	1	0.6	0	primary	absent	NA
2010-07-14	1	2010-1	NA	2135	Serripes groenlandicus empty shell	empty test	1	1.9	0	primary	absent	NA
2010-07-14	1	2010-1	NA	2135	Serripes groenlandicus empty shell	empty test	1	1.8	0	primary	absent	NA
2010-07-14	1	2010-1	NA	2135	Serripes groenlandicus empty shell	empty test	1	1.7	0	primary	absent	NA
2010-07-14	1	2010-1	NA	2135	Serripes groenlandicus empty shell	empty test	1	1.6	0	primary	absent	NA
2010-07-14	1	2010-1	NA	2135	Serripes groenlandicus empty shell	empty test	2	2	0	primary	absent	NA
2010-07-14	1	2010-1	NA	2135	Serripes groenlandicus empty shell	empty test	1	1	0	primary	absent	NA
2010-07-14	1	2010-1	NA	2135	Serripes groenlandicus empty shell	empty test	1	1.9	0	primary	absent	NA
2010-07-14	1	2010-1	NA	2135	Serripes groenlandicus empty shell	empty test	1	1.2	0	primary	absent	NA
2010-07-14	1	2010-1	NA	2135	Serripes groenlandicus empty shell	empty test	1	1.5	0	primary	absent	NA
2010-07-14	1	2010-1	NA	2135	Serripes groenlandicus empty shell	empty test	1	0.8	0	primary	absent	NA
2010-07-14	1	2010-1	NA	2135	Serripes groenlandicus empty shell	empty test	1	1.8	0	primary	absent	NA
2010-07-14	1	2010-1	NA	2135	Serripes groenlandicus empty shell	empty test	1	1.6	0	primary	absent	NA
2010-07-14	1	2010-1	NA	2135	Serripes groenlandicus empty shell	empty test	1	2.1	0	primary	absent	NA
2010-07-14	1	2010-1	NA	2135	Serripes groenlandicus empty shell	empty test	1	2.6	0	primary	absent	NA
2010-07-14	1	2010-1	NA	2135	Serripes groenlandicus empty shell	empty test	1	1.7	0	primary	absent	NA
2010-07-14	1	2010-1	NA	2135	Serripes groenlandicus empty shell	empty test	1	1.6	0	primary	absent	NA
2010-07-14	1	2010-1	NA	2135	Serripes groenlandicus empty shell	empty test	1	2	0	primary	absent	NA
2010-07-14	1	2010-1	NA	2135	Serripes groenlandicus empty shell	empty test	1	2.2	0	primary	absent	NA
2010-07-14	1	2010-1	NA	2135	Serripes groenlandicus empty shell	empty test	1	0.8	0	primary	absent	NA
2010-07-14	1	2010-1	NA	2135	Serripes groenlandicus empty shell	live barnacle	1	8	4	live barnacle	absent	NA
2010-07-14	1	2010-1	NA	2135	Serripes groenlandicus empty shell	live barnacle	1	5	2	live barnacle	absent	NA
2010-07-14	1	2010-1	NA	2135	Serripes groenlandicus empty shell	live barnacle	1	6	2	live barnacle	absent	NA
2010-07-14	1	2010-1	NA	2135	Serripes groenlandicus empty shell	live barnacle	1	9	3	live barnacle	absent	NA
2010-07-14	1	2010-1	NA	2135	Serripes groenlandicus empty shell	live barnacle	1	10	4	live barnacle	single incomplete (blind) drill hole	NA
2010-07-14	1	2010-1	NA	2135	Serripes groenlandicus empty shell	live barnacle	1	10	5	primary	absent	NA
2010-07-14	1	2010-1	NA	2135	Serripes groenlandicus empty shell	live barnacle	1	0.7	0	live barnacle	absent	NA
2010-07-14	1	2010-1	NA	2135	Serripes groenlandicus empty shell	live barnacle	1	7	4	live barnacle	absent	NA
2010-07-14	1	2010-1	NA	2135	Serripes groenlandicus empty shell	live barnacle	1	0.8	0	live barnacle	absent	NA
2010-07-14	1	2010-1	NA	2135	Serripes groenlandicus empty shell	live barnacle	1	0.8	0	primary	absent	NA
2010-07-14	1	2010-1	NA	2135	Serripes groenlandicus empty shell	live barnacle	1	10	5	primary	absent	NA
2010-07-14	1	2010-1	NA	2135	Serripes groenlandicus empty shell	live barnacle	1	5	2	primary	absent	NA
2010-07-14	1	2010-1	NA	2135	Serripes groenlandicus empty shell	live barnacle	1	8	3	primary	absent	NA
2010-07-14	1	2010-1	NA	2135	Serripes groenlandicus empty shell	live barnacle	1	9	3	primary	absent	NA
2010-07-14	1	2010-1	NA	2135	Serripes groenlandicus empty shell	live barnacle	1	9	3	primary	absent	NA
2010-07-14	1	2010-1	NA	2135	Serripes groenlandicus empty shell	live barnacle	1	9	3	primary	absent	NA
2010-07-14	1	2010-1	NA	2135	Serripes groenlandicus empty shell	live barnacle	1	10	5	primary	absent	NA
2010-07-14	1	2010-1	NA	2136	Serripes groenlandicus empty shell	empty test	1			primary	absent	NA
2010-07-14	1	2010-1	NA	2137	Mytilus edulis empty shell	live barnacle	1	9	3	live barnacle	absent	NA
2010-07-14	1	2010-1	NA	2137	Mytilus edulis empty shell	live barnacle	1	5	2	live barnacle	absent	NA
2010-07-14	1	2010-1	NA	2137	Mytilus edulis empty shell	live barnacle	1	10	4	live barnacle	absent	NA
2010-07-14	1	2010-1	NA	2137	Mytilus edulis empty shell	live barnacle	1	13	6	primary	absent	NA
2010-07-14	1	2010-1	NA	2137	Mytilus edulis empty shell	live barnacle	1	14	6	primary	absent	NA
2010-07-14	1	2010-1	NA	2137	Mytilus edulis empty shell	live barnacle	1	15	6	primary	absent	NA
2010-07-14	1	2010-1	NA	2137	Mytilus edulis empty shell	live barnacle	1	7	3	live barnacle	absent	NA
2010-07-14	1	2010-1	NA	2138	Serripes groenlandicus empty shell	live barnacle	1	11	4	primary	absent	NA
2010-07-14	1	2010-1	NA	2138	Serripes groenlandicus empty shell	live barnacle	1	14	7	primary	absent	NA
2010-07-14	1	2010-1	NA	2138	Serripes groenlandicus empty shell	live barnacle	1	9	5	primary	absent	NA
2010-07-14	1	2010-1	NA	2138	Serripes groenlandicus empty shell	live barnacle	2	11	5	live barnacle	absent	NA
2010-07-14	1	2010-1	NA	2138	Serripes groenlandicus empty shell	live barnacle	1	9	5	live barnacle	absent	NA
2010-07-14	1	2010-1	NA	2139	Serripes groenlandicus empty shell	empty test	1	10	5	primary	absent	NA
2010-07-14	1	2010-1	NA	2139	Serripes groenlandicus empty shell	empty test	1	1	0	primary	single complete drill hole on a wall plate	NA
2010-07-14	1	2010-1	NA	2139	Serripes groenlandicus empty shell	empty test	1	9	5	primary	absent	NA
2010-07-14	1	2010-1	NA	2139	Serripes groenlandicus empty shell	empty test	1	9	5	primary	absent	NA
2010-07-14	1	2010-1	NA	2139	Serripes groenlandicus empty shell	empty test	1	14	5	primary	single incomplete (blind) drill hole	NA
2010-07-14	1	2010-1	NA	2139	Serripes groenlandicus empty shell	empty test	1	1	0	primary	single complete drill hole on a wall plate	NA
2010-07-14	1	2010-1	NA	2139	Serripes groenlandicus empty shell	empty test	1	9	5	primary	absent	NA
2010-07-14	1	2010-1	NA	2139	Serripes groenlandicus empty shell	live barnacle	1	9	5	primary	absent	NA
2010-07-14	1	2010-1	NA	2139	Serripes groenlandicus empty shell	live barnacle	1	10	5	primary	absent	NA
2010-07-14	1	2010-1	NA	2139	Serripes groenlandicus empty shell	live barnacle	1	8	3	primary	absent	NA
2010-07-14	1	2010-1	NA	2139	Serripes groenlandicus empty shell	live barnacle	1	9	5	primary	absent	NA
2010-07-14	1	2010-1	NA	2139	Serripes groenlandicus empty shell	live barnacle	1	9	5	primary	single incomplete (blind) drill hole	NA
2010-07-14	1	2010-1	NA	2139	Serripes groenlandicus empty shell	live barnacle	1	9	5	primary	absent	NA
2010-07-14	1	2010-1	NA	2139	Serripes groenlandicus empty shell	live barnacle	1	10	5	primary	single incomplete (blind) drill hole	NA
2010-07-14	1	2010-1	NA	2139	Serripes groenlandicus empty shell	live barnacle	1	9	5	primary	single incomplete (blind) drill hole	NA
2010-07-14	1	2010-1	NA	2140	gravel	empty test	1	12	6	primary	absent	NA
2010-07-14	1	2010-1	NA	2140	gravel	empty test	1	2	0	primary	absent	NA
2010-07-14	1	2010-1	NA	2140	gravel	empty test	1	2.2	0	primary	absent	NA
2010-07-14	1	2010-1	NA	2140	gravel	empty test	1	9	5	primary	absent	NA
2010-07-14	1	2010-1	NA	2140	gravel	empty test	1	10	6	primary	single complete drill hole on a wall plate	NA
2010-07-14	1	2010-1	NA	2140	gravel	empty test	1	11	6	primary	absent	NA
2010-07-14	1	2010-1	NA	2140	gravel	empty test	1	15	6	primary	absent	NA
2010-07-14	1	2010-1	NA	2140	gravel	empty test	1	12	6	primary	absent	NA
2010-07-14	1	2010-1	NA	2140	gravel	empty test	1	2.5	0	primary	absent	NA
2010-07-14	1	2010-1	NA	2140	gravel	empty test	1	5	5	primary	absent	NA
2010-07-14	1	2010-1	NA	2140	gravel	empty test	1	0.7	0	live barnacle	absent	NA
2010-07-14	1	2010-1	NA	2140	gravel	empty test	1	3	1	live barnacle	single complete drill hole on a wall plate	NA
2010-07-14	1	2010-1	NA	2140	gravel	empty test	1	3	1	live barnacle	single complete drill hole on a wall plate	NA
2010-07-14	1	2010-1	NA	2140	gravel	empty test	1	1.6	0	live barnacle	absent	NA
2010-07-14	1	2010-1	NA	2140	gravel	empty test	1	5		primary	absent	NA
2010-07-14	1	2010-1	NA	2140	gravel	empty test	1	1	0	primary	absent	NA
2010-07-14	1	2010-1	NA	2140	gravel	empty test	1	10	6	primary	absent	NA
2010-07-14	1	2010-1	NA	2140	gravel	empty test	1	6		primary	single complete drill hole on an opercular plate	NA
2010-07-14	1	2010-1	NA	2140	gravel	empty test	1	9	4	primary	absent	NA
2010-07-14	1	2010-1	NA	2140	gravel	empty test	1	1.5	0	primary	absent	NA
2010-07-14	1	2010-1	NA	2140	gravel	empty test	1	7		primary	absent	NA
2010-07-14	1	2010-1	NA	2140	gravel	empty test	1	1.8	0	primary	absent	NA
2010-07-14	1	2010-1	NA	2140	gravel	empty test	1	2	0	primary	absent	NA
2010-07-14	1	2010-1	NA	2140	gravel	empty test	1	2.1	0	primary	absent	NA
2010-07-14	1	2010-1	NA	2140	gravel	empty test	1	1.7	0	primary	absent	NA
2010-07-14	1	2010-1	NA	2140	gravel	empty test	1	1.8	0	primary	absent	NA
2010-07-14	1	2010-1	NA	2140	gravel	empty test	2	1.9	0	primary	absent	NA
2010-07-14	1	2010-1	NA	2140	gravel	empty test	1	1.5	0	primary	absent	NA
2010-07-14	1	2010-1	NA	2140	gravel	empty test	1	1.6	0	primary	absent	NA
2010-07-14	1	2010-1	NA	2140	gravel	empty test	1	2	0	primary	absent	NA
2010-07-14	1	2010-1	NA	2140	gravel	empty test	1	1.6	0	primary	absent	NA
2010-07-14	1	2010-1	NA	2140	gravel	empty test	1	2.5	0	primary	absent	NA
2010-07-14	1	2010-1	NA	2140	gravel	live barnacle	1	12	6	primary	absent	NA
2010-07-14	1	2010-1	NA	2140	gravel	live barnacle	1	7	3	live barnacle	single incomplete (blind) drill hole	NA
2010-07-14	1	2010-1	NA	2140	gravel	live barnacle	1	4	1	live barnacle	absent	NA
2010-07-14	1	2010-1	NA	2140	gravel	live barnacle	1	8	5	live barnacle	single incomplete (blind) drill hole	NA
2010-07-14	1	2010-1	NA	2140	gravel	live barnacle	1	6	8	live barnacle	absent	NA
2010-07-14	1	2010-1	NA	2140	gravel	live barnacle	1	10	5	live barnacle	absent	NA
2010-07-14	1	2010-1	NA	2140	gravel	live barnacle	1	14	6	primary	absent	NA
2010-07-14	1	2010-1	NA	2140	gravel	live barnacle	1	12	6	primary	absent	NA
2010-07-14	1	2010-1	NA	2140	gravel	live barnacle	1	11	6	primary	absent	NA
2010-07-14	1	2010-1	NA	2140	gravel	live barnacle	1	8	4	primary	absent	NA
2010-07-14	1	2010-1	NA	2140	gravel	live barnacle	1	12	6	primary	absent	NA
2010-07-14	1	2010-1	NA	2140	gravel	live barnacle	1	8	6	primary	absent	NA
2010-07-14	1	2010-1	NA	2140	gravel	live barnacle	1	13	6	primary	absent	NA
2010-07-14	1	2010-1	NA	2140	gravel	live barnacle	2	12	6	primary	absent	NA
2010-07-14	1	2010-1	NA	2140	gravel	live barnacle	1	8	2	barnacle empty test	absent	NA
2010-07-14	1	2010-1	NA	2140	gravel	live barnacle	1	0.7	0	live barnacle	absent	NA
2010-07-14	1	2010-1	NA	2140	gravel	live barnacle	1	10	6	primary	absent	NA
2010-07-14	1	2010-1	NA	2140	gravel	live barnacle	1	5	1	live barnacle	absent	NA
2010-07-14	1	2010-1	NA	2140	gravel	live barnacle	1	17	6	primary	absent	NA
2010-07-14	1	2010-1	NA	2140	gravel	live barnacle	1	6	2	live barnacle	absent	NA
2010-07-14	1	2010-1	NA	2140	gravel	live barnacle	1	5	2	other	absent	NA
2010-07-14	1	2010-1	NA	2140	gravel	live barnacle	1	7	2	barnacle empty test	absent	NA
2010-07-14	1	2010-1	NA	2140	gravel	live barnacle	1	7	4	barnacle empty test	absent	NA
2010-07-14	1	2010-1	NA	2140	gravel	live barnacle	1	7	4	barnacle empty test	absent	NA
2010-07-14	1	2010-1	NA	2140	gravel	live barnacle	1	5	2	barnacle empty test	absent	NA
2010-07-14	1	2010-1	NA	2140	gravel	live barnacle	1	9	5	live barnacle	absent	NA
2010-07-14	1	2010-1	NA	2140	gravel	live barnacle	1	8	4	live barnacle	single incomplete (blind) drill hole	NA
2010-07-14	1	2010-1	NA	2140	gravel	live barnacle	1	8	4	live barnacle	absent	NA
2010-07-14	1	2010-1	NA	2140	gravel	live barnacle	1	8	4	live barnacle	absent	NA
2010-07-14	1	2010-1	NA	2140	gravel	live barnacle	2	5	1	other	absent	NA
2010-07-14	1	2010-1	NA	2140	gravel	live barnacle	1	9	3	live barnacle	absent	NA
2010-07-14	1	2010-1	NA	2140	gravel	live barnacle	1	8	3	live barnacle	absent	NA
2010-07-14	1	2010-1	NA	2140	gravel	live barnacle	1	5	2	live barnacle	absent	NA
2010-07-14	1	2010-1	NA	2140	gravel	live barnacle	1	6	2	live barnacle	absent	NA
2010-07-14	1	2010-1	NA	2140	gravel	live barnacle	1	10	4	barnacle empty test	absent	NA
2010-07-14	1	2010-1	NA	2140	gravel	live barnacle	1	10	4	primary	absent	NA
2010-07-14	1	2010-1	NA	2140	gravel	live barnacle	1	8	6	primary	absent	NA
2010-07-14	1	2010-1	NA	2140	gravel	live barnacle	1	13	6	primary	absent	NA
2010-07-14	1	2010-1	NA	2140	gravel	live barnacle	1	12	6	primary	absent	NA
2010-07-14	1	2010-1	NA	2140	gravel	live barnacle	1	13	6	primary	absent	NA
2010-07-14	1	2010-1	NA	2140	gravel	live barnacle	1	13	6	primary	absent	NA
2010-07-14	1	2010-1	NA	2140	gravel	live barnacle	1	12	6	primary	absent	NA
2010-07-14	1	2010-1	NA	2140	gravel	live barnacle	1	10	6	primary	absent	NA
2010-07-14	1	2010-1	NA	2140	gravel	live barnacle	1	11	5	primary	absent	NA
2010-07-14	1	2010-1	NA	2140	gravel	live barnacle	1	10	6	primary	absent	NA
2010-07-14	1	2010-1	NA	2140	gravel	live barnacle	1	9	6	primary	single incomplete (blind) drill hole	NA
2010-07-14	1	2010-1	NA	2140	gravel	live barnacle	1	10	6	primary	absent	NA
2010-07-14	1	2010-1	NA	2140	gravel	live barnacle	1	8	6	primary	absent	NA
2010-07-14	1	2010-1	NA	2140	gravel	live barnacle	1	9	4	primary	absent	NA
2010-07-14	1	2010-1	NA	2140	gravel	live barnacle	1	9	4	primary	absent	NA
2010-07-14	1	2010-1	NA	2140	gravel	live barnacle	1	12	5	live barnacle	absent	NA
2010-07-14	1	2010-1	NA	2140	gravel	live barnacle	1	11	6	primary	absent	NA
2010-07-14	1	2010-1	NA	2140	gravel	live barnacle	1	9		primary	absent	NA
2010-07-14	1	2010-1	NA	2140	gravel	live barnacle	1	13	6	primary	absent	NA
2010-07-14	1	2010-1	NA	2140	gravel	live barnacle	1	10	6	primary	absent	NA
2010-07-14	1	2010-1	NA	2140	gravel	live barnacle	1	15	6	primary	absent	NA
2010-07-14	1	2010-1	NA	2140	gravel	live barnacle	1	12	6	primary	absent	NA
2010-07-14	1	2010-1	NA	2140	gravel	live barnacle	2	11	6	primary	absent	NA
2010-07-14	1	2010-1	NA	2140	gravel	live barnacle	1	14	6	primary	absent	NA
2010-07-14	1	2010-1	NA	2140	gravel	live barnacle	2	10	6	primary	absent	NA
2010-07-14	1	2010-1	NA	2140	gravel	live barnacle	1	12	6	primary	absent	NA
2010-07-14	1	2010-1	NA	2140	gravel	live barnacle	1	12	6	primary	absent	NA
2010-07-14	1	2010-1	NA	2140	gravel	live barnacle	1	10	6	primary	single incomplete (blind) drill hole	NA
2010-07-14	1	2010-1	NA	2140	gravel	live barnacle	1	10	5	primary	absent	NA
2010-07-14	1	2010-1	NA	2140	gravel	live barnacle	1	12	6	primary	absent	NA
2010-07-14	1	2010-1	NA	2140	gravel	live barnacle	1	10	6	primary	absent	NA
2010-07-14	1	2010-1	NA	2140	gravel	live barnacle	1	12	6	primary	absent	NA
2010-07-14	1	2010-1	NA	2140	gravel	live barnacle	1	10	6	primary	absent	NA
2010-07-14	1	2010-1	NA	2140	gravel	live barnacle	1	13	6	primary	absent	NA
2010-07-14	1	2010-1	NA	2140	gravel	live barnacle	1	13	6	primary	absent	NA
2010-07-14	1	2010-1	NA	2140	gravel	live barnacle	1	13	6	primary	absent	NA
2010-07-14	1	2010-1	NA	2140	gravel	live barnacle	1	7	4	primary	absent	NA
2010-07-14	1	2010-1	NA	2141	gravel	live barnacle	1	8	4	primary	absent	NA
2010-07-14	1	2010-1	NA	2141	gravel	live barnacle	1	9	4	primary	absent	NA
2010-07-14	1	2010-1	NA	2141	gravel	live barnacle	1	10	4	primary	absent	NA
2010-07-14	1	2010-1	NA	2143	Serripes groenlandicus empty shell	empty test	1	12	5	primary	absent	NA
2010-07-14	1	2010-1	NA	2143	Serripes groenlandicus empty shell	empty test	1	7	3	primary	single complete drill hole on a wall plate	NA
2010-07-14	1	2010-1	NA	2143	Serripes groenlandicus empty shell	live barnacle	1	11	5	primary	single incomplete (blind) drill hole	NA
2010-07-14	1	2010-1	NA	2143	Serripes groenlandicus empty shell	live barnacle	1	9	5	primary	absent	NA
2010-07-14	1	2010-1	NA	2143	Serripes groenlandicus empty shell	live barnacle	1	6	2	live barnacle	absent	NA
2010-07-14	1	2010-1	NA	2143	Serripes groenlandicus empty shell	live barnacle	1	9	4	primary	absent	NA
2010-07-14	1	2010-1	NA	2143	Serripes groenlandicus empty shell	live barnacle	1	8	3	primary	absent	NA
2010-07-14	1	2010-1	NA	2143	Serripes groenlandicus empty shell	live barnacle	1	12	4	primary	absent	NA
2010-07-14	1	2010-1	NA	2144	gravel	empty test	1	9	4	live barnacle	absent	NA
2010-07-14	1	2010-1	NA	2144	gravel	empty test	1	6	4	live barnacle	absent	NA
2010-07-14	1	2010-1	NA	2144	gravel	empty test	1	3	1	live barnacle	absent	NA
2010-07-14	1	2010-1	NA	2144	gravel	empty test	1	9	4	live barnacle	single complete drill hole on a wall plate	NA
2010-07-14	1	2010-1	NA	2144	gravel	empty test	1	7	3	barnacle empty test	absent	NA
2010-07-14	1	2010-1	NA	2144	gravel	empty test	1	4	1	barnacle empty test	single complete drill hole on a wall plate	NA
2010-07-14	1	2010-1	NA	2144	gravel	empty test	1	7	3	primary	absent	NA
2010-07-14	1	2010-1	NA	2144	gravel	empty test	1	12	8	primary	absent	NA
2010-07-14	1	2010-1	NA	2144	gravel	live barnacle	1	12	7	live barnacle	absent	NA
2010-07-14	1	2010-1	NA	2144	gravel	live barnacle	1	4	1	live barnacle	absent	NA
2010-07-14	1	2010-1	NA	2144	gravel	live barnacle	1	5	2	live barnacle	absent	NA
2010-07-14	1	2010-1	NA	2144	gravel	live barnacle	1	9	4	live barnacle	absent	NA
2010-07-14	1	2010-1	NA	2144	gravel	live barnacle	1	9	4	live barnacle	absent	NA
2010-07-14	1	2010-1	NA	2144	gravel	live barnacle	1	9	4	live barnacle	absent	NA
2010-07-14	1	2010-1	NA	2144	gravel	live barnacle	1	9	4	live barnacle	absent	NA
2010-07-14	1	2010-1	NA	2144	gravel	live barnacle	1	10	5	live barnacle	absent	NA
2010-07-14	1	2010-1	NA	2144	gravel	live barnacle	1	7	3	barnacle empty test	absent	NA
2010-07-14	1	2010-1	NA	2144	gravel	live barnacle	1	0.8	0	primary	absent	NA
2010-07-14	1	2010-1	NA	2144	gravel	live barnacle	1	13	9	primary	absent	NA
2010-07-14	1	2010-1	NA	2144	gravel	live barnacle	1	13	9	primary	absent	NA
2010-07-14	1	2010-1	NA	2144	gravel	live barnacle	1	12	9	primary	absent	NA
2010-07-14	1	2010-1	NA	2144	gravel	live barnacle	1	13	9	primary	absent	NA
2010-07-14	1	2010-1	NA	2144	gravel	live barnacle	1	7	4	live barnacle	absent	NA
2010-07-14	1	2010-1	NA	2145	no primary substrate	empty test	1	8	4	live barnacle	absent	NA
2010-07-14	1	2010-1	NA	2145	no primary substrate	empty test	1	3	1	live barnacle	absent	NA
2010-07-14	1	2010-1	NA	2145	no primary substrate	live barnacle	1	11	5	live barnacle	absent	NA
2010-07-14	1	2010-1	NA	2145	no primary substrate	live barnacle	1	10	5	live barnacle	absent	NA
2010-07-14	1	2010-1	NA	2145	no primary substrate	live barnacle	1	10	5	live barnacle	absent	NA
2010-07-14	1	2010-1	NA	2145	no primary substrate	live barnacle	1	9	5	live barnacle	absent	NA
2010-07-14	1	2010-1	NA	2145	no primary substrate	live barnacle	1	0.8	0	live barnacle	absent	NA
2010-07-14	1	2010-1	NA	2145	no primary substrate	live barnacle	1	12	6	no substrate	single complete non-fatal drill hole on the upper part of a wall plate	NA
2010-07-14	1	2010-1	NA	2145	no primary substrate	live barnacle	1	12	6	no substrate	absent	NA
2010-07-14	1	2010-1	NA	2145	no primary substrate	live barnacle	1	9	4	live barnacle	absent	NA
2010-07-14	1	2010-1	NA	2145	no primary substrate	live barnacle	1	8	4	live barnacle	absent	NA
2010-07-14	1	2010-1	NA	2146	no primary substrate	empty test	1	7	3	barnacle empty test	absent	NA
2010-07-14	1	2010-1	NA	2146	no primary substrate	empty test	1	8	4	barnacle empty test	absent	NA
2010-07-14	1	2010-1	NA	2146	no primary substrate	empty test	1	8	4	barnacle empty test	single complete drill hole on a wall plate	NA
2010-07-14	1	2010-1	NA	2146	no primary substrate	empty test	1	13	7	barnacle empty test	single complete drill hole on a wall plate	NA
2010-07-14	1	2010-1	NA	2146	no primary substrate	empty test	1	8	4	barnacle empty test	absent	NA
2010-07-14	1	2010-1	NA	2146	no primary substrate	empty test	1	7	4	barnacle empty test	absent	NA
2010-07-14	1	2010-1	NA	2146	no primary substrate	empty test	2	1	0	barnacle empty test	absent	NA
2010-07-14	1	2010-1	NA	2146	no primary substrate	live barnacle	1	8	3	live barnacle	absent	NA
2010-07-14	1	2010-1	NA	2146	no primary substrate	live barnacle	1	14	7	live barnacle	single incomplete (blind) drill hole	NA
2010-07-14	1	2010-1	NA	2146	no primary substrate	live barnacle	1	7	3	live barnacle	absent	NA
2010-07-14	1	2010-1	NA	2146	no primary substrate	live barnacle	1	8	4	live barnacle	single incomplete (blind) drill hole	NA
2010-07-14	1	2010-1	NA	2146	no primary substrate	live barnacle	1	7	3	live barnacle	absent	NA
2010-07-14	1	2010-1	NA	2146	no primary substrate	live barnacle	1	13	7	barnacle empty test	absent	NA
2010-07-14	1	2010-1	NA	2146	no primary substrate	live barnacle	2	8	4	barnacle empty test	absent	NA
2010-07-14	1	2010-1	NA	2146	no primary substrate	live barnacle	1	4	1	barnacle empty test	absent	NA
2010-07-14	1	2010-1	NA	2146	no primary substrate	live barnacle	1	6	3	live barnacle	absent	NA
2010-07-14	1	2010-1	NA	2147	gravel	empty test	1	2	0	primary	absent	NA
2010-07-14	1	2010-1	NA	2147	gravel	empty test	1	1	0	primary	absent	NA
2010-07-14	1	2010-1	NA	2147	gravel	live barnacle	1	13	7	primary	absent	NA
2010-07-14	1	2010-1	NA	2148	Serripes groenlandicus empty shell	empty test	1	6	2	primary	single complete drill hole on a wall plate	NA
2010-07-14	1	2010-1	NA	2148	Serripes groenlandicus empty shell	empty test	1	12	6	primary	single incomplete (blind) drill hole	NA
2010-07-14	1	2010-1	NA	2148	Serripes groenlandicus empty shell	empty test	1	12	5	primary	single incomplete (blind) drill hole	NA
2010-07-14	1	2010-1	NA	2148	Serripes groenlandicus empty shell	empty test	1	11	5	primary	single incomplete (blind) drill hole	NA
2010-07-14	1	2010-1	NA	2148	Serripes groenlandicus empty shell	empty test	1	8	4	barnacle empty test	absent	NA
2010-07-14	1	2010-1	NA	2148	Serripes groenlandicus empty shell	live barnacle	1	10	4	primary	single incomplete (blind) drill hole	NA
2010-07-14	1	2010-1	NA	2148	Serripes groenlandicus empty shell	live barnacle	1	12	5	primary	absent	NA
2010-07-14	1	2010-1	NA	2148	Serripes groenlandicus empty shell	live barnacle	1	10	5	primary	absent	NA
2010-07-14	1	2010-1	NA	2149	no primary substrate	empty test	1	6	2	live barnacle	absent	NA
2010-07-14	1	2010-1	NA	2149	no primary substrate	live barnacle	1	9	5	live barnacle	single incomplete (blind) drill hole	NA
2010-07-14	1	2010-1	NA	2149	no primary substrate	live barnacle	1	9	5	live barnacle	absent	NA
2010-07-14	1	2010-1	NA	2149	no primary substrate	live barnacle	1	10	5	live barnacle	single incomplete (blind) drill hole	NA
2010-07-14	1	2010-1	NA	2149	no primary substrate	live barnacle	1	4	2	live barnacle	single incomplete (blind) drill hole	NA
2010-07-14	1	2010-1	NA	2149	no primary substrate	live barnacle	1	10	5	live barnacle	absent	NA
2010-07-14	1	2010-1	NA	2149	no primary substrate	live barnacle	1	8	3	live barnacle	absent	NA
2010-07-14	1	2010-1	NA	2149	no primary substrate	live barnacle	1	11	7	live barnacle	absent	NA
2010-07-14	1	2010-1	NA	2149	no primary substrate	live barnacle	1	13	7	live barnacle	single incomplete (blind) drill hole	NA
2010-07-14	1	2010-1	NA	2149	no primary substrate	live barnacle	1	10	3	live barnacle	single incomplete (blind) drill hole	NA
2010-07-14	1	2010-1	NA	2149	no primary substrate	live barnacle	1	8	5	live barnacle	absent	NA
2010-07-14	1	2010-1	NA	2149	no primary substrate	live barnacle	1	10	5	live barnacle	absent	NA
2010-07-14	1	2010-1	NA	2150	no primary substrate	empty test	1	13	6	barnacle empty test	absent	NA
2010-07-14	1	2010-1	NA	2150	no primary substrate	empty test	1	13	6	barnacle empty test	absent	NA
2010-07-14	1	2010-1	NA	2150	no primary substrate	empty test	1			no substrate	absent	NA
2010-07-14	1	2010-1	NA	2150	no primary substrate	empty test	1	13	6	barnacle empty test	absent	NA
2010-07-14	1	2010-1	NA	2150	no primary substrate	live barnacle	1	15	8	barnacle empty test	absent	NA
2010-07-14	1	2010-1	NA	2150	no primary substrate	live barnacle	1	13	8	barnacle empty test	absent	NA
2010-07-14	1	2010-1	NA	2151	Serripes groenlandicus empty shell	empty test	1	5	2	live barnacle	absent	NA
2010-07-14	1	2010-1	NA	2151	Serripes groenlandicus empty shell	empty test	1	5	2	live barnacle	absent	NA
2010-07-14	1	2010-1	NA	2151	Serripes groenlandicus empty shell	empty test	1	3	1	live barnacle	absent	NA
2010-07-14	1	2010-1	NA	2151	Serripes groenlandicus empty shell	live barnacle	1	9	5	primary	absent	NA
2010-07-14	1	2010-1	NA	2151	Serripes groenlandicus empty shell	live barnacle	1	9	5	primary	single incomplete (blind) drill hole	NA
2010-07-14	1	2010-1	NA	2152	no primary substrate	empty test	1	13	8	live barnacle	absent	NA
2010-07-14	1	2010-1	NA	2152	no primary substrate	empty test	1	9	4	live barnacle	absent	NA
2010-07-14	1	2010-1	NA	2152	no primary substrate	empty test	1	4	1	live barnacle	absent	NA
2010-07-14	1	2010-1	NA	2152	no primary substrate	empty test	1	8		live barnacle	single complete drill hole on a wall plate	NA
2010-07-14	1	2010-1	NA	2152	no primary substrate	live barnacle	1	9	2	barnacle empty test	absent	NA
2010-07-14	1	2010-1	NA	2152	no primary substrate	live barnacle	1	7	2	live barnacle	absent	NA
2010-07-14	1	2010-1	NA	2152	no primary substrate	live barnacle	1	8	3	live barnacle	absent	NA
2010-07-14	1	2010-1	NA	2152	no primary substrate	live barnacle	1	9	6	live barnacle	single incomplete (blind) drill hole	NA
2010-07-14	1	2010-1	NA	2152	no primary substrate	live barnacle	1	7	6	live barnacle	absent	NA
2010-07-14	1	2010-1	NA	2152	no primary substrate	live barnacle	1	9	2	barnacle empty test	absent	NA
2010-07-14	1	2010-1	NA	2152	no primary substrate	live barnacle	1	8	2	barnacle empty test	absent	NA
2010-07-14	1	2010-1	NA	2152	no primary substrate	live barnacle	1	13	8	live barnacle	absent	NA
2010-07-14	1	2010-1	NA	2152	no primary substrate	live barnacle	1	16	8	live barnacle	absent	NA
2010-07-14	1	2010-1	NA	2152	no primary substrate	live barnacle	1	13	8	live barnacle	absent	NA
2010-07-14	1	2010-1	NA	2152	no primary substrate	live barnacle	1	10	5	barnacle empty test	absent	NA
2010-07-14	1	2010-1	NA	2153	Serripes groenlandicus empty shell	live barnacle	1	11	4	primary	absent	NA
2010-07-14	1	2010-1	NA	2153	Serripes groenlandicus empty shell	live barnacle	1	6	4	primary	absent	NA
2010-07-14	1	2010-1	NA	2153	Serripes groenlandicus empty shell	live barnacle	1	7	2	live barnacle	absent	NA
2010-07-14	1	2010-1	NA	2153	Serripes groenlandicus empty shell	live barnacle	1	7	2	live barnacle	absent	NA
2010-07-14	1	2010-1	NA	2153	Serripes groenlandicus empty shell	live barnacle	1	10	4	live barnacle	absent	NA
2010-07-14	1	2010-1	NA	2153	Serripes groenlandicus empty shell	live barnacle	1	10	5	primary	absent	NA
2010-07-14	1	2010-1	NA	2153	Serripes groenlandicus empty shell	live barnacle	1	9	5	primary	absent	NA
2010-07-14	1	2010-1	NA	2153	Serripes groenlandicus empty shell	live barnacle	1	9	5	primary	absent	NA
2010-07-14	1	2010-1	NA	2153	Serripes groenlandicus empty shell	live barnacle	1	8	4	primary	absent	NA
2010-07-14	1	2010-1	NA	2153	Serripes groenlandicus empty shell	live barnacle	1	11	4	primary	absent	NA
2010-07-14	1	2010-1	NA	2153	Serripes groenlandicus empty shell	live barnacle	1	12	6	primary	absent	NA
2010-07-14	1	2010-1	NA	2153	Serripes groenlandicus empty shell	live barnacle	1	9	6	primary	absent	NA
2010-07-14	1	2010-1	NA	2153	Serripes groenlandicus empty shell	live barnacle	1	12	9	primary	absent	NA
2010-07-14	1	2010-1	NA	2153	Serripes groenlandicus empty shell	live barnacle	1	12	6	primary	absent	NA
2010-07-14	1	2010-1	NA	2153	Serripes groenlandicus empty shell	live barnacle	1	9	6	primary	absent	NA
2010-07-14	1	2010-1	NA	2153	Serripes groenlandicus empty shell	live barnacle	1	8	6	primary	absent	NA
2010-07-14	1	2010-1	NA	2153	Serripes groenlandicus empty shell	live barnacle	1	11	6	primary	absent	NA
2010-07-14	1	2010-1	NA	2153	Serripes groenlandicus empty shell	live barnacle	1	10	6	primary	single complete non-fatal drill hole on the upper part of a wall plate	NA
2010-07-14	1	2010-1	NA	2154	Ciliatocardium ciliatum empty shell	empty test	1	7	3	live barnacle	absent	NA
2010-07-14	1	2010-1	NA	2154	Ciliatocardium ciliatum empty shell	empty test	1	8	3	live barnacle	single complete drill hole on a wall plate	NA
2010-07-14	1	2010-1	NA	2154	Ciliatocardium ciliatum empty shell	empty test	1	4	2	live barnacle	absent	NA
2010-07-14	1	2010-1	NA	2154	Ciliatocardium ciliatum empty shell	empty test	1	7	3	live barnacle	absent	NA
2010-07-14	1	2010-1	NA	2154	Ciliatocardium ciliatum empty shell	empty test	1	6	2	primary	single complete drill hole on a wall plate	NA
2010-07-14	1	2010-1	NA	2154	Ciliatocardium ciliatum empty shell	empty test	1	1	0	primary	absent	NA
2010-07-14	1	2010-1	NA	2154	Ciliatocardium ciliatum empty shell	empty test	1	4	2	primary	absent	NA
2010-07-14	1	2010-1	NA	2154	Ciliatocardium ciliatum empty shell	live barnacle	1	4	2	primary	absent	NA
2010-07-14	1	2010-1	NA	2154	Ciliatocardium ciliatum empty shell	live barnacle	1	10	5	primary	absent	NA
2010-07-14	1	2010-1	NA	2154	Ciliatocardium ciliatum empty shell	live barnacle	2	7	3	live barnacle	absent	NA
2010-07-14	1	2010-1	NA	2154	Ciliatocardium ciliatum empty shell	live barnacle	1	8	3	live barnacle	absent	NA
2010-07-14	1	2010-1	NA	2154	Ciliatocardium ciliatum empty shell	live barnacle	1	5	2	live barnacle	absent	NA
2010-07-14	1	2010-1	NA	2154	Ciliatocardium ciliatum empty shell	live barnacle	1	6	4	primary	single incomplete (blind) drill hole	NA
2010-07-14	1	2010-1	NA	2155	Hiatella arctica empty shell	live barnacle	1	8	3	live barnacle	absent	NA
2010-07-14	1	2010-1	NA	2155	Hiatella arctica empty shell	live barnacle	1	10	4	primary	absent	NA
2010-07-14	1	2010-1	NA	2156	Hiatella arctica empty shell	empty test	2	7	2	primary	absent	NA
2010-07-14	1	2010-1	NA	2156	Hiatella arctica empty shell	empty test	1	4	1	primary	absent	NA
2010-07-14	1	2010-1	NA	2156	Hiatella arctica empty shell	empty test	1	7	2	barnacle empty test	absent	NA
2010-07-14	1	2010-1	NA	2157	Serripes groenlandicus empty shell	live barnacle	1	9	5	primary	absent	NA
2010-07-14	1	2010-1	NA	2158	Serripes groenlandicus empty shell	empty test	1	8	3	primary	absent	NA
2010-07-14	1	2010-1	NA	2158	Serripes groenlandicus empty shell	live barnacle	1	9	5	primary	absent	NA
2010-07-14	1	2010-1	NA	2158	Serripes groenlandicus empty shell	live barnacle	2	6	2	primary	absent	NA
2010-07-14	1	2010-1	NA	2158	Serripes groenlandicus empty shell	live barnacle	1	8	2	primary	absent	NA
2010-07-14	1	2010-1	NA	2158	Serripes groenlandicus empty shell	live barnacle	2	9	4	primary	absent	NA
2010-07-14	1	2010-1	NA	2158	Serripes groenlandicus empty shell	live barnacle	1	9	3	primary	single incomplete (blind) drill hole	NA
2010-07-14	1	2010-1	NA	2158	Serripes groenlandicus empty shell	live barnacle	1	9	3	primary	absent	NA
2010-07-14	1	2010-1	NA	2159	Serripes groenlandicus empty shell	empty test	4	10	5	primary	absent	NA
2010-07-14	1	2010-1	NA	2159	Serripes groenlandicus empty shell	empty test	1	3	2	live barnacle	absent	NA
2010-07-14	1	2010-1	NA	2159	Serripes groenlandicus empty shell	empty test	1	3	2	live barnacle	single complete drill hole on a wall plate	NA
2010-07-14	1	2010-1	NA	2159	Serripes groenlandicus empty shell	live barnacle	1	8	5	live barnacle	absent	NA
2010-07-14	1	2010-1	NA	2159	Serripes groenlandicus empty shell	live barnacle	1	8	4	live barnacle	absent	NA
2010-07-14	1	2010-1	NA	2159	Serripes groenlandicus empty shell	live barnacle	1	7	3	live barnacle	absent	NA
2010-07-14	1	2010-1	NA	2159	Serripes groenlandicus empty shell	live barnacle	1	6	3	live barnacle	absent	NA
2010-07-14	1	2010-1	NA	2159	Serripes groenlandicus empty shell	live barnacle	1	6	3	live barnacle	absent	NA
2010-07-14	1	2010-1	NA	2159	Serripes groenlandicus empty shell	live barnacle	1	12	7	primary	absent	NA
2010-07-14	1	2010-1	NA	2159	Serripes groenlandicus empty shell	live barnacle	1	9	5	live barnacle	absent	NA
2010-07-14	1	2010-1	NA	2159	Serripes groenlandicus empty shell	live barnacle	1	8	5	live barnacle	absent	NA
2010-07-14	1	2010-1	NA	2159	Serripes groenlandicus empty shell	live barnacle	2	7	5	primary	absent	NA
2010-07-14	1	2010-1	NA	2159	Serripes groenlandicus empty shell	live barnacle	1	11	7	primary	absent	NA
2010-07-14	1	2010-1	NA	2159	Serripes groenlandicus empty shell	live barnacle	1	9	5	live barnacle	absent	NA
2010-07-14	1	2010-1	NA	2159	Serripes groenlandicus empty shell	live barnacle	1	7	3	live barnacle	absent	NA
2010-07-14	1	2010-1	NA	2160	Serripes groenlandicus empty shell	empty test	1	5	1	primary	absent	NA
2010-07-14	1	2010-1	NA	2160	Serripes groenlandicus empty shell	empty test	1	4	1	primary	absent	NA
2010-07-14	1	2010-1	NA	2160	Serripes groenlandicus empty shell	empty test	1	3	1	primary	absent	NA
2010-07-14	1	2010-1	NA	2160	Serripes groenlandicus empty shell	empty test	1	7	2	primary	absent	NA
2010-07-14	1	2010-1	NA	2160	Serripes groenlandicus empty shell	empty test	1	8	2	primary	absent	NA
2010-07-14	1	2010-1	NA	2160	Serripes groenlandicus empty shell	empty test	1	8	2	primary	absent	NA
2010-07-14	1	2010-1	NA	2161	no primary substrate	empty test	1	10	4	barnacle empty test	absent	NA
2010-07-14	1	2010-1	NA	2161	no primary substrate	empty test	1	13	7	no substrate	absent	NA
2010-07-14	1	2010-1	NA	2161	no primary substrate	empty test	1	14	8	no substrate	absent	NA
2010-07-14	1	2010-1	NA	2161	no primary substrate	empty test	1	9	4	barnacle empty test	absent	NA
2010-07-14	1	2010-1	NA	2161	no primary substrate	empty test	1	7	3	barnacle empty test	single complete drill hole on a wall plate	NA
2010-07-14	1	2010-1	NA	2161	no primary substrate	empty test	1	11	7	barnacle empty test	single complete drill hole on a wall plate	NA
2010-07-14	1	2010-1	NA	2161	no primary substrate	empty test	1	10		barnacle empty test	absent	NA
2010-07-14	1	2010-1	NA	2161	no primary substrate	empty test	1	10	6	barnacle empty test	absent	NA
2010-07-14	1	2010-1	NA	2161	no primary substrate	empty test	1	12	7	primary	absent	NA
2010-07-14	1	2010-1	NA	2161	no primary substrate	empty test	1	8	3	barnacle empty test	single complete drill hole on a wall plate	NA
2010-07-14	1	2010-1	NA	2161	no primary substrate	empty test	1	0.8	0	live barnacle	absent	NA
2010-07-14	1	2010-1	NA	2161	no primary substrate	empty test	1	4	1	live barnacle	absent	NA
2010-07-14	1	2010-1	NA	2161	no primary substrate	empty test	1	15	8	no substrate	absent	NA
2010-07-14	1	2010-1	NA	2161	no primary substrate	empty test	1	13		no substrate	absent	NA
2010-07-14	1	2010-1	NA	2161	no primary substrate	empty test	1	15	7	no substrate	absent	NA
2010-07-14	1	2010-1	NA	2161	no primary substrate	empty test	1	15	8	no substrate	absent	NA
2010-07-14	1	2010-1	NA	2161	no primary substrate	empty test	1	1.4	0	barnacle empty test	absent	NA
2010-07-14	1	2010-1	NA	2161	no primary substrate	empty test	1	7	3	live barnacle	absent	NA
2010-07-14	1	2010-1	NA	2161	no primary substrate	empty test	1	13	6	no substrate	absent	NA
2010-07-14	1	2010-1	NA	2161	no primary substrate	empty test	1	11	8	no substrate	single complete drill hole on a wall plate	NA
2010-07-14	1	2010-1	NA	2161	no primary substrate	empty test	1	10		no substrate	absent	NA
2010-07-14	1	2010-1	NA	2161	no primary substrate	empty test	1	12	8	no substrate	absent	NA
2010-07-14	1	2010-1	NA	2161	no primary substrate	empty test	1	13	6	no substrate	absent	NA
2010-07-14	1	2010-1	NA	2161	no primary substrate	empty test	1	11	6	no substrate	absent	NA
2010-07-14	1	2010-1	NA	2161	no primary substrate	empty test	1	12	7	no substrate	absent	NA
2010-07-14	1	2010-1	NA	2161	no primary substrate	empty test	1	10		no substrate	absent	NA
2010-07-14	1	2010-1	NA	2161	no primary substrate	empty test	1	16	7	no substrate	absent	NA
2010-07-14	1	2010-1	NA	2161	no primary substrate	empty test	1	11		no substrate	absent	NA
2010-07-14	1	2010-1	NA	2161	no primary substrate	empty test	1	14	9	no substrate	absent	NA
2010-07-14	1	2010-1	NA	2161	no primary substrate	empty test	1	14	6	no substrate	absent	NA
2010-07-14	1	2010-1	NA	2161	no primary substrate	empty test	1	11		no substrate	single complete drill hole on a wall plate	NA
2010-07-14	1	2010-1	NA	2161	no primary substrate	empty test	1	14	5	no substrate	absent	NA
2010-07-14	1	2010-1	NA	2161	no primary substrate	empty test	1	12	8	no substrate	absent	NA
2010-07-14	1	2010-1	NA	2161	no primary substrate	live barnacle	1	9	4	live barnacle	absent	NA
2010-07-14	1	2010-1	NA	2161	no primary substrate	live barnacle	1	6	3	live barnacle	single incomplete (blind) drill hole	NA
2010-07-14	1	2010-1	NA	2161	no primary substrate	live barnacle	1	0.6	0	live barnacle	absent	NA
2010-07-14	1	2010-1	NA	2161	no primary substrate	live barnacle	1	0.8	0	live barnacle	absent	NA
2010-07-14	1	2010-1	NA	2161	no primary substrate	live barnacle	1	7	4	live barnacle	absent	NA
2010-07-14	1	2010-1	NA	2161	no primary substrate	live barnacle	2	8	4	live barnacle	absent	NA
2010-07-14	1	2010-1	NA	2161	no primary substrate	live barnacle	2	9	4	live barnacle	absent	NA
2010-07-14	1	2010-1	NA	2161	no primary substrate	live barnacle	1	10	4	live barnacle	absent	NA
2010-07-14	1	2010-1	NA	2161	no primary substrate	live barnacle	1	9		live barnacle	absent	NA
2010-07-14	1	2010-1	NA	2161	no primary substrate	live barnacle	1	8	4	live barnacle	absent	NA
2010-07-14	1	2010-1	NA	2161	no primary substrate	live barnacle	1	9	5	live barnacle	absent	NA
2010-07-14	1	2010-1	NA	2161	no primary substrate	live barnacle	1	8	4	live barnacle	single incomplete (blind) drill hole	NA
2010-07-14	1	2010-1	NA	2161	no primary substrate	live barnacle	1	4	1	live barnacle	absent	NA
2010-07-14	1	2010-1	NA	2161	no primary substrate	live barnacle	1	8	4	live barnacle	absent	NA
2010-07-14	1	2010-1	NA	2161	no primary substrate	live barnacle	1	14	7	no substrate	absent	NA
2010-07-14	1	2010-1	NA	2161	no primary substrate	live barnacle	1	14	6	no substrate	single incomplete (blind) drill hole	NA
2010-07-14	1	2010-1	NA	2161	no primary substrate	live barnacle	1	11	5	no substrate	absent	NA
2010-07-14	1	2010-1	NA	2161	no primary substrate	live barnacle	1	9	4	no substrate	absent	NA
2010-07-14	1	2010-1	NA	2161	no primary substrate	live barnacle	1	6	3	live barnacle	absent	NA
2010-07-14	1	2010-1	NA	2161	no primary substrate	live barnacle	2	7	3	live barnacle	absent	NA
2010-07-14	1	2010-1	NA	2161	no primary substrate	live barnacle	1	7	5	live barnacle	absent	NA
2010-07-14	1	2010-1	NA	2161	no primary substrate	live barnacle	1	9	5	live barnacle	absent	NA
2010-07-14	1	2010-1	NA	2161	no primary substrate	live barnacle	1	10	5	barnacle empty test	absent	NA
2010-07-14	1	2010-1	NA	2161	no primary substrate	live barnacle	1	8	5	live barnacle	absent	NA
2010-07-14	1	2010-1	NA	2161	no primary substrate	live barnacle	1	8	5	live barnacle	absent	NA
2010-07-14	1	2010-1	NA	2161	no primary substrate	live barnacle	1	6	3	live barnacle	absent	NA
2010-07-14	1	2010-1	NA	2161	no primary substrate	live barnacle	1	6	3	live barnacle	single incomplete (blind) drill hole	NA
2010-07-14	1	2010-1	NA	2161	no primary substrate	live barnacle	1	11	7	no substrate	absent	NA
2010-07-14	1	2010-1	NA	2161	no primary substrate	live barnacle	1	6	3	no substrate	absent	NA
2010-07-14	1	2010-1	NA	2161	no primary substrate	live barnacle	1	15	9	no substrate	absent	NA
2010-07-14	1	2010-1	NA	2161	no primary substrate	live barnacle	1	9	5	no substrate	absent	NA
2010-07-14	1	2010-1	NA	2161	no primary substrate	live barnacle	1	8	3	barnacle empty test	absent	NA
2010-07-14	1	2010-1	NA	2161	no primary substrate	live barnacle	1	7	3	barnacle empty test	absent	NA
2010-07-14	1	2010-1	NA	2161	no primary substrate	live barnacle	1	7	4	barnacle empty test	single incomplete (blind) drill hole	NA
2010-07-14	1	2010-1	NA	2161	no primary substrate	live barnacle	1	8	5	barnacle empty test	absent	NA
2010-07-14	1	2010-1	NA	2161	no primary substrate	live barnacle	1	8	3	barnacle empty test	absent	NA
2010-07-14	1	2010-1	NA	2161	no primary substrate	live barnacle	1	4	2	barnacle empty test	absent	NA
2010-07-14	1	2010-1	NA	2161	no primary substrate	live barnacle	1	9	3	live barnacle	absent	NA
2010-07-14	1	2010-1	NA	2161	no primary substrate	live barnacle	1	8	4	live barnacle	absent	NA
2010-07-14	1	2010-1	NA	2161	no primary substrate	live barnacle	1	9	4	barnacle empty test	single incomplete (blind) drill hole	NA
2010-07-14	1	2010-1	NA	2161	no primary substrate	live barnacle	1	5	5	live barnacle	single incomplete (blind) drill hole	NA
2010-07-14	1	2010-1	NA	2161	no primary substrate	live barnacle	1	5	3	live barnacle	absent	NA
2010-07-14	1	2010-1	NA	2161	no primary substrate	live barnacle	1	9	5	barnacle empty test	absent	NA
2010-07-14	1	2010-1	NA	2161	no primary substrate	live barnacle	1	9	4	barnacle empty test	absent	NA
2010-07-14	1	2010-1	NA	2161	no primary substrate	live barnacle	1	6	2	live barnacle	absent	NA
2010-07-14	1	2010-1	NA	2161	no primary substrate	live barnacle	1	8	4	barnacle empty test	single incomplete (blind) drill hole	NA
2010-07-14	1	2010-1	NA	2161	no primary substrate	live barnacle	1	8	5	barnacle empty test	absent	NA
2010-07-14	1	2010-1	NA	2161	no primary substrate	live barnacle	1	6	3	barnacle empty test	absent	NA
2010-07-14	1	2010-1	NA	2161	no primary substrate	live barnacle	2	8	3	barnacle empty test	absent	NA
2010-07-14	1	2010-1	NA	2161	no primary substrate	live barnacle	1	7	4	live barnacle	absent	NA
2010-07-21	1	2010-2	NA	2167	Neptunea despecta empty shell	empty test	3	5	2	primary	absent	NA
2010-07-21	1	2010-2	NA	2167	Neptunea despecta empty shell	empty test	5	6	2	barnacle empty test	absent	NA
2010-07-21	1	2010-2	NA	2167	Neptunea despecta empty shell	empty test	1	1	0	live barnacle	absent	NA
2010-07-21	1	2010-2	NA	2167	Neptunea despecta empty shell	empty test	6	4	1	barnacle empty test	absent	NA
2010-07-21	1	2010-2	NA	2167	Neptunea despecta empty shell	empty test	1	4	1	live barnacle	absent	NA
2010-07-21	1	2010-2	NA	2167	Neptunea despecta empty shell	empty test	1	10	5	barnacle empty test	absent	NA
2010-07-21	1	2010-2	NA	2167	Neptunea despecta empty shell	empty test	3	4	1	primary	absent	NA
2010-07-21	1	2010-2	NA	2167	Neptunea despecta empty shell	empty test	2	12	6	primary	absent	NA
2010-07-21	1	2010-2	NA	2167	Neptunea despecta empty shell	empty test	1	3	1	primary	absent	NA
2010-07-21	1	2010-2	NA	2167	Neptunea despecta empty shell	empty test	1	1	0	barnacle empty test	absent	NA
2010-07-21	1	2010-2	NA	2167	Neptunea despecta empty shell	empty test	1	2	0	barnacle empty test	single complete drill hole on a wall plate	NA
2010-07-21	1	2010-2	NA	2167	Neptunea despecta empty shell	empty test	1	3	1	live barnacle	absent	NA
2010-07-21	1	2010-2	NA	2167	Neptunea despecta empty shell	empty test	4	5	2	barnacle empty test	absent	NA
2010-07-21	1	2010-2	NA	2167	Neptunea despecta empty shell	empty test	22	2	1	barnacle empty test	absent	NA
2010-07-21	1	2010-2	NA	2167	Neptunea despecta empty shell	empty test	2	13	6	primary	absent	NA
2010-07-21	1	2010-2	NA	2167	Neptunea despecta empty shell	empty test	12	1	0	barnacle empty test	absent	NA
2010-07-21	1	2010-2	NA	2167	Neptunea despecta empty shell	empty test	1	7	3	barnacle empty test	absent	NA
2010-07-21	1	2010-2	NA	2167	Neptunea despecta empty shell	empty test	4	9	4	primary	absent	NA
2010-07-21	1	2010-2	NA	2167	Neptunea despecta empty shell	empty test	1	12	5	primary	absent	NA
2010-07-21	1	2010-2	NA	2167	Neptunea despecta empty shell	empty test	6	1	0	primary	absent	NA
2010-07-21	1	2010-2	NA	2167	Neptunea despecta empty shell	empty test	4	2	0	primary	absent	NA
2010-07-21	1	2010-2	NA	2167	Neptunea despecta empty shell	empty test	18	3	1	barnacle empty test	absent	NA
2010-07-21	1	2010-2	NA	2167	Neptunea despecta empty shell	empty test	3	8	4	primary	absent	NA
2010-07-21	1	2010-2	NA	2167	Neptunea despecta empty shell	empty test	1	8	4	primary	single incomplete (blind) drill hole	NA
2010-07-21	1	2010-2	NA	2167	Neptunea despecta empty shell	empty test	1	14	6	primary	absent	NA
2010-07-21	1	2010-2	NA	2167	Neptunea despecta empty shell	empty test	1	15	6	primary	absent	NA
2010-07-21	1	2010-2	NA	2167	Neptunea despecta empty shell	empty test	1	13	6	primary	absent	NA
2010-07-21	1	2010-2	NA	2167	Neptunea despecta empty shell	empty test	5	10	4	primary	absent	NA
2010-07-21	1	2010-2	NA	2167	Neptunea despecta empty shell	empty test	7	4	1	primary	absent	NA
2010-07-21	1	2010-2	NA	2167	Neptunea despecta empty shell	live barnacle	1	13	5	primary	absent	NA
2010-07-21	1	2010-2	NA	2167	Neptunea despecta empty shell	live barnacle	1	10	5	primary	absent	NA
2010-07-21	1	2010-2	NA	2167	Neptunea despecta empty shell	live barnacle	1	5	1	primary	absent	NA
2010-07-21	1	2010-2	NA	2167	Neptunea despecta empty shell	live barnacle	2	0.6	0	live barnacle	absent	NA
2010-07-21	1	2010-2	NA	2167	Neptunea despecta empty shell	live barnacle	1	6	1	live barnacle	absent	NA
2010-07-21	1	2010-2	NA	2167	Neptunea despecta empty shell	live barnacle	1	8	4	live barnacle	absent	NA
2010-07-21	1	2010-2	NA	2167	Neptunea despecta empty shell	live barnacle	1	3	1	live barnacle	absent	NA
2010-07-21	1	2010-2	NA	2167	Neptunea despecta empty shell	live barnacle	1	5	1	live barnacle	absent	NA
2010-07-21	1	2010-2	NA	2167	Neptunea despecta empty shell	live barnacle	1	13	5	primary	absent	NA
2010-07-21	1	2010-2	NA	2167	Neptunea despecta empty shell	live barnacle	1	8	2	live barnacle	absent	NA
2010-07-21	1	2010-2	NA	2167	Neptunea despecta empty shell	live barnacle	1	12	5	primary	absent	NA
2010-07-21	1	2010-2	NA	2167	Neptunea despecta empty shell	live barnacle	1	7	2	live barnacle	absent	NA
2010-07-21	1	2010-2	NA	2167	Neptunea despecta empty shell	live barnacle	1	10	5	primary	absent	NA
2010-07-21	1	2010-2	NA	2167	Neptunea despecta empty shell	live barnacle	1	11	5	primary	absent	NA
2010-07-21	1	2010-2	NA	2167	Neptunea despecta empty shell	live barnacle	1	13	5	primary	absent	NA
2010-07-21	1	2010-2	NA	2167	Neptunea despecta empty shell	live barnacle	1	10	5	primary	absent	NA
2010-07-21	1	2010-2	NA	2167	Neptunea despecta empty shell	live barnacle	1	11	5	primary	absent	NA
2010-07-21	1	2010-2	NA	2167	Neptunea despecta empty shell	live barnacle	1	13	5	primary	absent	NA
2010-07-21	1	2010-2	NA	2167	Neptunea despecta empty shell	live barnacle	1	12	5	primary	absent	NA
2010-07-21	1	2010-2	NA	2167	Neptunea despecta empty shell	live barnacle	1	9	4	primary	absent	NA
2010-07-21	1	2010-2	NA	2167	Neptunea despecta empty shell	live barnacle	1	9	4	primary	absent	NA
2010-07-21	1	2010-2	NA	2167	Neptunea despecta empty shell	live barnacle	1	8	2	live barnacle	absent	NA
2010-07-21	1	2010-2	NA	2167	Neptunea despecta empty shell	live barnacle	1	5	2	live barnacle	absent	NA
2010-07-21	1	2010-2	NA	2167	Neptunea despecta empty shell	live barnacle	1	7	2	primary	absent	NA
2010-07-21	1	2010-2	NA	2167	Neptunea despecta empty shell	live barnacle	1	11	5	primary	absent	NA
2010-07-21	1	2010-2	NA	2167	Neptunea despecta empty shell	live barnacle	1	4	1	barnacle empty test	absent	NA
2010-07-21	1	2010-2	NA	2167	Neptunea despecta empty shell	live barnacle	1	7	3	live barnacle	absent	NA
2010-07-21	1	2010-2	NA	2167	Neptunea despecta empty shell	live barnacle	1	8	3	live barnacle	absent	NA
2010-07-21	1	2010-2	NA	2167	Neptunea despecta empty shell	live barnacle	1	6	3	live barnacle	absent	NA
2010-07-21	1	2010-2	NA	2167	Neptunea despecta empty shell	live barnacle	1	6	2	live barnacle	absent	NA
2010-07-21	1	2010-2	NA	2167	Neptunea despecta empty shell	live barnacle	1	5	2	live barnacle	absent	NA
2010-07-21	1	2010-2	NA	2167	Neptunea despecta empty shell	live barnacle	1	6	3	live barnacle	absent	NA
2010-07-21	1	2010-2	NA	2167	Neptunea despecta empty shell	live barnacle	1	11	5	live barnacle	absent	NA
2010-07-21	1	2010-2	NA	2167	Neptunea despecta empty shell	live barnacle	1	8	5	live barnacle	absent	NA
2010-07-21	1	2010-2	NA	2167	Neptunea despecta empty shell	live barnacle	1	9	3	live barnacle	absent	NA
2010-07-21	1	2010-2	NA	2167	Neptunea despecta empty shell	live barnacle	1	1	0	live barnacle	absent	NA
2010-07-21	1	2010-2	NA	2167	Neptunea despecta empty shell	live barnacle	1	4	1	live barnacle	absent	NA
2010-07-21	1	2010-2	NA	2167	Neptunea despecta empty shell	live barnacle	1	6	1	live barnacle	absent	NA
2010-07-21	1	2010-2	NA	2167	Neptunea despecta empty shell	live barnacle	1	1	0	live barnacle	absent	NA
2010-07-21	1	2010-2	NA	2167	Neptunea despecta empty shell	live barnacle	1	6	1	live barnacle	absent	NA
2010-07-21	1	2010-2	NA	2167	Neptunea despecta empty shell	live barnacle	1	1.2	0	live barnacle	absent	NA
2010-07-21	1	2010-2	NA	2167	Neptunea despecta empty shell	live barnacle	1	9	5	live barnacle	absent	NA
2010-07-21	1	2010-2	NA	2167	Neptunea despecta empty shell	live barnacle	1	10	4	live barnacle	absent	NA
2010-07-21	1	2010-2	NA	2167	Neptunea despecta empty shell	live barnacle	1	10	4	live barnacle	absent	NA
2010-07-21	1	2010-2	NA	2167	Neptunea despecta empty shell	live barnacle	1	6	2	live barnacle	absent	NA
2010-07-21	1	2010-2	NA	2167	Neptunea despecta empty shell	live barnacle	1	6	1	live barnacle	absent	NA
2010-07-21	1	2010-2	NA	2167	Neptunea despecta empty shell	live barnacle	1	5	1	live barnacle	absent	NA
2010-07-21	1	2010-2	NA	2167	Neptunea despecta empty shell	live barnacle	1	6	1	live barnacle	absent	NA
2010-07-21	1	2010-2	NA	2167	Neptunea despecta empty shell	live barnacle	1	12	5	primary	absent	NA
2010-07-21	1	2010-2	NA	2167	Neptunea despecta empty shell	live barnacle	1	14	6	primary	absent	NA
2010-07-21	1	2010-2	NA	2167	Neptunea despecta empty shell	live barnacle	1	11	5	primary	absent	NA
2010-07-21	1	2010-2	NA	2167	Neptunea despecta empty shell	live barnacle	1	11	5	primary	absent	NA
2010-07-21	1	2010-2	NA	2167	Neptunea despecta empty shell	live barnacle	1	10	5	primary	absent	NA
2010-07-21	1	2010-2	NA	2167	Neptunea despecta empty shell	live barnacle	1	10	5	primary	absent	NA
2010-07-21	1	2010-2	NA	2167	Neptunea despecta empty shell	live barnacle	1	8	5	primary	absent	NA
2010-07-21	1	2010-2	NA	2167	Neptunea despecta empty shell	live barnacle	1	9	5	primary	absent	NA
2010-07-21	1	2010-2	NA	2167	Neptunea despecta empty shell	live barnacle	1	9	4	primary	absent	NA
2010-07-21	1	2010-2	NA	2167	Neptunea despecta empty shell	live barnacle	1	13	6	primary	absent	NA
2010-07-21	1	2010-2	NA	2167	Neptunea despecta empty shell	live barnacle	1	10	5	primary	absent	NA
2010-07-21	1	2010-2	NA	2167	Neptunea despecta empty shell	live barnacle	1	8	5	primary	absent	NA
2010-07-21	1	2010-2	NA	2167	Neptunea despecta empty shell	live barnacle	1	13	6	primary	absent	NA
2010-07-21	1	2010-2	NA	2167	Neptunea despecta empty shell	live barnacle	1	10	5	primary	absent	NA
2010-07-21	1	2010-2	NA	2167	Neptunea despecta empty shell	live barnacle	1	11	6	primary	absent	NA
2010-07-21	1	2010-2	NA	2167	Neptunea despecta empty shell	live barnacle	1	5	2	primary	absent	NA
2010-07-21	1	2010-2	NA	2167	Neptunea despecta empty shell	live barnacle	1	8	2	primary	absent	NA
2010-07-21	1	2010-2	NA	2167	Neptunea despecta empty shell	live barnacle	1	10	5	primary	absent	NA
2010-07-21	1	2010-2	NA	2167	Neptunea despecta empty shell	live barnacle	1	9	4	primary	absent	NA
2010-07-21	1	2010-2	NA	2167	Neptunea despecta empty shell	live barnacle	1	6	2	primary	absent	NA
2010-07-21	1	2010-2	NA	2167	Neptunea despecta empty shell	live barnacle	1	10	3	live barnacle	absent	NA
2010-07-21	1	2010-2	NA	2167	Neptunea despecta empty shell	live barnacle	1	8	3	live barnacle	absent	NA
2010-07-21	1	2010-2	NA	2167	Neptunea despecta empty shell	live barnacle	3	7	3	live barnacle	absent	NA
2010-07-21	1	2010-2	NA	2167	Neptunea despecta empty shell	live barnacle	5	10	4	barnacle empty test	absent	NA
2010-07-21	1	2010-2	NA	2167	Neptunea despecta empty shell	live barnacle	1	5	2	barnacle empty test	absent	NA
2010-07-21	1	2010-2	NA	2167	Neptunea despecta empty shell	live barnacle	1	12	5	barnacle empty test	absent	NA
2010-07-21	1	2010-2	NA	2167	Neptunea despecta empty shell	live barnacle	1	9	5	primary	absent	NA
2010-07-21	1	2010-2	NA	2167	Neptunea despecta empty shell	live barnacle	1	6	2	primary	absent	NA
2010-07-21	1	2010-2	NA	2167	Neptunea despecta empty shell	live barnacle	1	5	2	live barnacle	absent	NA
2010-07-21	1	2010-2	NA	2167	Neptunea despecta empty shell	live barnacle	1	12	6	primary	absent	NA
2010-07-21	1	2010-2	NA	2167	Neptunea despecta empty shell	live barnacle	1	9	4	primary	absent	NA
2010-07-21	1	2010-2	NA	2167	Neptunea despecta empty shell	live barnacle	1	11	5	primary	absent	NA
2010-07-21	1	2010-2	NA	2167	Neptunea despecta empty shell	live barnacle	1	8	3	primary	absent	NA
2010-07-21	1	2010-2	NA	2167	Neptunea despecta empty shell	live barnacle	1	8	3	primary	absent	NA
2010-07-21	1	2010-2	NA	2167	Neptunea despecta empty shell	live barnacle	1	9	3	primary	absent	NA
2010-07-21	1	2010-2	NA	2167	Neptunea despecta empty shell	live barnacle	1	8	3	primary	absent	NA
2010-07-21	1	2010-2	NA	2167	Neptunea despecta empty shell	live barnacle	1	8	2	primary	absent	NA
2010-07-21	1	2010-2	NA	2167	Neptunea despecta empty shell	live barnacle	1	10	2	primary	absent	NA
2010-07-21	1	2010-2	NA	2167	Neptunea despecta empty shell	live barnacle	1	6	2	primary	absent	NA
2010-07-21	1	2010-2	NA	2167	Neptunea despecta empty shell	live barnacle	1	12	5	primary	absent	NA
2010-07-21	1	2010-2	NA	2167	Neptunea despecta empty shell	live barnacle	1	10	4	primary	absent	NA
2010-07-21	1	2010-2	NA	2167	Neptunea despecta empty shell	live barnacle	1	13	6	primary	absent	NA
2010-07-21	1	2010-2	NA	2167	Neptunea despecta empty shell	live barnacle	1	10	4	primary	absent	NA
2010-07-21	1	2010-2	NA	2167	Neptunea despecta empty shell	live barnacle	1	11	4	primary	absent	NA
2010-07-21	1	2010-2	NA	2167	Neptunea despecta empty shell	live barnacle	1	10	4	primary	absent	NA
2010-07-21	1	2010-2	NA	2167	Neptunea despecta empty shell	live barnacle	1	9	4	primary	absent	NA
2010-07-21	1	2010-2	NA	2167	Neptunea despecta empty shell	live barnacle	1	9	4	primary	absent	NA
2010-07-21	1	2010-2	NA	2167	Neptunea despecta empty shell	live barnacle	1	9	4	primary	absent	NA
2010-07-21	1	2010-2	NA	2167	Neptunea despecta empty shell	live barnacle	1	7	4	primary	absent	NA
2010-07-21	1	2010-2	NA	2167	Neptunea despecta empty shell	live barnacle	1	10	4	primary	absent	NA
2010-07-21	1	2010-2	NA	2167	Neptunea despecta empty shell	live barnacle	1	9	4	primary	absent	NA
2010-07-21	1	2010-2	NA	2168	Serripes groenlandicus empty shell	empty test	3	2	0	primary	absent	NA
2010-07-21	1	2010-2	NA	2168	Serripes groenlandicus empty shell	empty test	4	1	0	primary	absent	NA
2010-07-21	1	2010-2	NA	2168	Serripes groenlandicus empty shell	empty test	1	8	3	barnacle empty test	absent	NA
2010-07-21	1	2010-2	NA	2168	Serripes groenlandicus empty shell	empty test	1	7	3	barnacle empty test	single complete drill hole on a wall plate	NA
2010-07-21	1	2010-2	NA	2168	Serripes groenlandicus empty shell	empty test	1	8	5	live barnacle	absent	NA
2010-07-21	1	2010-2	NA	2168	Serripes groenlandicus empty shell	empty test	1	8	4	live barnacle	absent	NA
2010-07-21	1	2010-2	NA	2168	Serripes groenlandicus empty shell	empty test	1	5	2	live barnacle	single complete drill hole on a wall plate	NA
2010-07-21	1	2010-2	NA	2168	Serripes groenlandicus empty shell	empty test	1	1	0	primary	absent	NA
2010-07-21	1	2010-2	NA	2168	Serripes groenlandicus empty shell	empty test	1	5	1	barnacle empty test	absent	NA
2010-07-21	1	2010-2	NA	2168	Serripes groenlandicus empty shell	empty test	1	7	4	live barnacle	absent	NA
2010-07-21	1	2010-2	NA	2168	Serripes groenlandicus empty shell	empty test	1	3	2	barnacle empty test	absent	NA
2010-07-21	1	2010-2	NA	2168	Serripes groenlandicus empty shell	empty test	1	5	2	primary	absent	NA
2010-07-21	1	2010-2	NA	2168	Serripes groenlandicus empty shell	empty test	1	9	5	live barnacle	absent	NA
2010-07-21	1	2010-2	NA	2168	Serripes groenlandicus empty shell	empty test	1	9	5	primary	absent	NA
2010-07-21	1	2010-2	NA	2168	Serripes groenlandicus empty shell	empty test	1	9	5	primary	absent	NA
2010-07-21	1	2010-2	NA	2168	Serripes groenlandicus empty shell	empty test	1	11	8	primary	absent	NA
2010-07-21	1	2010-2	NA	2168	Serripes groenlandicus empty shell	empty test	1	14	8	primary	absent	NA
2010-07-21	1	2010-2	NA	2168	Serripes groenlandicus empty shell	empty test	1	13		primary	absent	NA
2010-07-21	1	2010-2	NA	2168	Serripes groenlandicus empty shell	empty test	1	14		primary	absent	NA
2010-07-21	1	2010-2	NA	2168	Serripes groenlandicus empty shell	empty test	1	14	8	primary	single complete drill hole on an opercular plate	NA
2010-07-21	1	2010-2	NA	2168	Serripes groenlandicus empty shell	live barnacle	1	7	3	live barnacle	absent	NA
2010-07-21	1	2010-2	NA	2168	Serripes groenlandicus empty shell	live barnacle	1	5	3	live barnacle	absent	NA
2010-07-21	1	2010-2	NA	2168	Serripes groenlandicus empty shell	live barnacle	1	5	2	live barnacle	absent	NA
2010-07-21	1	2010-2	NA	2168	Serripes groenlandicus empty shell	live barnacle	1	2	1	live barnacle	absent	NA
2010-07-21	1	2010-2	NA	2168	Serripes groenlandicus empty shell	live barnacle	1	6	3	live barnacle	absent	NA
2010-07-21	1	2010-2	NA	2168	Serripes groenlandicus empty shell	live barnacle	1	9	4	live barnacle	absent	NA
2010-07-21	1	2010-2	NA	2168	Serripes groenlandicus empty shell	live barnacle	1	6	3	live barnacle	absent	NA
2010-07-21	1	2010-2	NA	2168	Serripes groenlandicus empty shell	live barnacle	1	5	2	live barnacle	absent	NA
2010-07-21	1	2010-2	NA	2168	Serripes groenlandicus empty shell	live barnacle	1	10	3	live barnacle	absent	NA
2010-07-21	1	2010-2	NA	2168	Serripes groenlandicus empty shell	live barnacle	1	1	0	live barnacle	absent	NA
2010-07-21	1	2010-2	NA	2168	Serripes groenlandicus empty shell	live barnacle	1	6	2	live barnacle	absent	NA
2010-07-21	1	2010-2	NA	2168	Serripes groenlandicus empty shell	live barnacle	1	5	2	live barnacle	single incomplete (blind) drill hole	NA
2010-07-21	1	2010-2	NA	2168	Serripes groenlandicus empty shell	live barnacle	1	11	5	live barnacle	absent	NA
2010-07-21	1	2010-2	NA	2168	Serripes groenlandicus empty shell	live barnacle	1	6	2	live barnacle	absent	NA
2010-07-21	1	2010-2	NA	2168	Serripes groenlandicus empty shell	live barnacle	1	4	3	live barnacle	absent	NA
2010-07-21	1	2010-2	NA	2168	Serripes groenlandicus empty shell	live barnacle	1	7	3	live barnacle	absent	NA
2010-07-21	1	2010-2	NA	2168	Serripes groenlandicus empty shell	live barnacle	1	5	2	live barnacle	absent	NA
2010-07-21	1	2010-2	NA	2168	Serripes groenlandicus empty shell	live barnacle	1	9	4	live barnacle	absent	NA
2010-07-21	1	2010-2	NA	2168	Serripes groenlandicus empty shell	live barnacle	1	3	1	live barnacle	absent	NA
2010-07-21	1	2010-2	NA	2168	Serripes groenlandicus empty shell	live barnacle	1	7	3	live barnacle	absent	NA
2010-07-21	1	2010-2	NA	2168	Serripes groenlandicus empty shell	live barnacle	1	5	2	live barnacle	absent	NA
2010-07-21	1	2010-2	NA	2168	Serripes groenlandicus empty shell	live barnacle	1	7	4	live barnacle	absent	NA
2010-07-21	1	2010-2	NA	2168	Serripes groenlandicus empty shell	live barnacle	1	2	1	live barnacle	absent	NA
2010-07-21	1	2010-2	NA	2168	Serripes groenlandicus empty shell	live barnacle	1	11	4	live barnacle	absent	NA
2010-07-21	1	2010-2	NA	2168	Serripes groenlandicus empty shell	live barnacle	1	7	4	live barnacle	single incomplete (blind) drill hole	NA
2010-07-21	1	2010-2	NA	2168	Serripes groenlandicus empty shell	live barnacle	1	10	5	live barnacle	single incomplete (blind) drill hole	NA
2010-07-21	1	2010-2	NA	2168	Serripes groenlandicus empty shell	live barnacle	1	10	5	live barnacle	absent	NA
2010-07-21	1	2010-2	NA	2168	Serripes groenlandicus empty shell	live barnacle	1	4	2	live barnacle	absent	NA
2010-07-21	1	2010-2	NA	2168	Serripes groenlandicus empty shell	live barnacle	1	7	3	live barnacle	absent	NA
2010-07-21	1	2010-2	NA	2168	Serripes groenlandicus empty shell	live barnacle	1	7	3	live barnacle	single incomplete (blind) drill hole	NA
2010-07-21	1	2010-2	NA	2168	Serripes groenlandicus empty shell	live barnacle	1	9	5	live barnacle	absent	NA
2010-07-21	1	2010-2	NA	2168	Serripes groenlandicus empty shell	live barnacle	1	10	5	live barnacle	absent	NA
2010-07-21	1	2010-2	NA	2168	Serripes groenlandicus empty shell	live barnacle	1	8	5	live barnacle	absent	NA
2010-07-21	1	2010-2	NA	2168	Serripes groenlandicus empty shell	live barnacle	1	0.6	0	live barnacle	absent	NA
2010-07-21	1	2010-2	NA	2168	Serripes groenlandicus empty shell	live barnacle	1	6	3	live barnacle	absent	NA
2010-07-21	1	2010-2	NA	2168	Serripes groenlandicus empty shell	live barnacle	1	1	0	live barnacle	absent	NA
2010-07-21	1	2010-2	NA	2168	Serripes groenlandicus empty shell	live barnacle	1	10	5	live barnacle	absent	NA
2010-07-21	1	2010-2	NA	2168	Serripes groenlandicus empty shell	live barnacle	1	5	2	live barnacle	single incomplete (blind) drill hole	NA
2010-07-21	1	2010-2	NA	2168	Serripes groenlandicus empty shell	live barnacle	1	13		primary	absent	NA
2010-07-21	1	2010-2	NA	2168	Serripes groenlandicus empty shell	live barnacle	1	15	8	primary	absent	NA
2010-07-21	1	2010-2	NA	2168	Serripes groenlandicus empty shell	live barnacle	1	16	8	primary	absent	NA
2010-07-21	1	2010-2	NA	2168	Serripes groenlandicus empty shell	live barnacle	1	6	2	live barnacle	absent	NA
2010-07-21	1	2010-2	NA	2168	Serripes groenlandicus empty shell	live barnacle	1	5	2	live barnacle	absent	NA
2010-07-21	1	2010-2	NA	2168	Serripes groenlandicus empty shell	live barnacle	1	7	4	live barnacle	absent	NA
2010-07-21	1	2010-2	NA	2168	Serripes groenlandicus empty shell	live barnacle	1	11	7	primary	single incomplete (blind) drill hole	NA
2010-07-21	1	2010-2	NA	2168	Serripes groenlandicus empty shell	live barnacle	1	13	8	primary	absent	NA
2010-07-21	1	2010-2	NA	2168	Serripes groenlandicus empty shell	live barnacle	1	5	2	live barnacle	absent	NA
2010-07-21	1	2010-2	NA	2168	Serripes groenlandicus empty shell	live barnacle	1	14	8	primary	absent	NA
2010-07-21	1	2010-2	NA	2168	Serripes groenlandicus empty shell	live barnacle	1	8	3	live barnacle	absent	NA
2010-07-21	1	2010-2	NA	2168	Serripes groenlandicus empty shell	live barnacle	1	7	2	live barnacle	absent	NA
2010-07-21	1	2010-2	NA	2168	Serripes groenlandicus empty shell	live barnacle	1	13	7	live barnacle	absent	NA
2010-07-21	1	2010-2	NA	2168	Serripes groenlandicus empty shell	live barnacle	1	7	5	live barnacle	absent	NA
2010-07-21	1	2010-2	NA	2168	Serripes groenlandicus empty shell	live barnacle	1	13	8	primary	absent	NA
2010-07-21	1	2010-2	NA	2168	Serripes groenlandicus empty shell	live barnacle	1	6	7	live barnacle	absent	NA
2010-07-21	1	2010-2	NA	2168	Serripes groenlandicus empty shell	live barnacle	1	8	5	live barnacle	single incomplete (blind) drill hole	NA
2010-07-21	1	2010-2	NA	2168	Serripes groenlandicus empty shell	live barnacle	1	4	1	live barnacle	absent	NA
2010-07-21	1	2010-2	NA	2168	Serripes groenlandicus empty shell	live barnacle	1	10	6	barnacle empty test	absent	NA
2010-07-21	1	2010-2	NA	2168	Serripes groenlandicus empty shell	live barnacle	1	2	0	live barnacle	absent	NA
2010-07-21	1	2010-2	NA	2168	Serripes groenlandicus empty shell	live barnacle	1	7	4	live barnacle	absent	NA
2010-07-21	1	2010-2	NA	2168	Serripes groenlandicus empty shell	live barnacle	1	0.5	0	live barnacle	absent	NA
2010-07-21	1	2010-2	NA	2168	Serripes groenlandicus empty shell	live barnacle	1	12	8	primary	absent	NA
2010-07-21	1	2010-2	NA	2168	Serripes groenlandicus empty shell	live barnacle	1	8	3	live barnacle	absent	NA
2010-07-21	1	2010-2	NA	2168	Serripes groenlandicus empty shell	live barnacle	1	6	2	live barnacle	absent	NA
2010-07-21	1	2010-2	NA	2168	Serripes groenlandicus empty shell	live barnacle	1	14	8	primary	absent	NA
2010-07-21	1	2010-2	NA	2168	Serripes groenlandicus empty shell	live barnacle	1	11	6	barnacle empty test	absent	NA
2010-07-21	1	2010-2	NA	2168	Serripes groenlandicus empty shell	live barnacle	1	14	8	primary	absent	NA
2010-07-21	1	2010-2	NA	2168	Serripes groenlandicus empty shell	live barnacle	1	11	6	barnacle empty test	absent	NA
2010-07-21	1	2010-2	NA	2168	Serripes groenlandicus empty shell	live barnacle	1	5	3	barnacle empty test	absent	NA
2010-07-21	1	2010-2	NA	2168	Serripes groenlandicus empty shell	live barnacle	1	5	2	barnacle empty test	absent	NA
2010-07-21	1	2010-2	NA	2168	Serripes groenlandicus empty shell	live barnacle	1	12	6	barnacle empty test	absent	NA
2010-07-21	1	2010-2	NA	2168	Serripes groenlandicus empty shell	live barnacle	1	10	6	barnacle empty test	absent	NA
2010-07-21	1	2010-2	NA	2168	Serripes groenlandicus empty shell	live barnacle	1	14	8	primary	absent	NA
2010-07-21	1	2010-2	NA	2168	Serripes groenlandicus empty shell	live barnacle	1	16	8	primary	single complete non-fatal drill hole on the upper part of a wall plate	NA
2010-07-21	1	2010-2	NA	2168	Serripes groenlandicus empty shell	live barnacle	1	13	8	primary	absent	NA
2010-07-21	1	2010-2	NA	2168	Serripes groenlandicus empty shell	live barnacle	1	5	2	live barnacle	absent	NA
2010-07-21	1	2010-2	NA	2169	no primary substrate	empty test	1	12	7	barnacle empty test	absent	NA
2010-07-21	1	2010-2	NA	2169	no primary substrate	empty test	1	2	1	live barnacle	absent	NA
2010-07-21	1	2010-2	NA	2169	no primary substrate	empty test	1	5	2	live barnacle	absent	NA
2010-07-21	1	2010-2	NA	2169	no primary substrate	empty test	1	2	1	live barnacle	absent	NA
2010-07-21	1	2010-2	NA	2169	no primary substrate	empty test	1	4	1	live barnacle	absent	NA
2010-07-21	1	2010-2	NA	2169	no primary substrate	empty test	1			no substrate	absent	NA
2010-07-21	1	2010-2	NA	2169	no primary substrate	live barnacle	1	9	3	live barnacle	absent	NA
2010-07-21	1	2010-2	NA	2169	no primary substrate	live barnacle	1	10	5	barnacle empty test	absent	NA
2010-07-21	1	2010-2	NA	2169	no primary substrate	live barnacle	1	8	3	live barnacle	absent	NA
2010-07-21	1	2010-2	NA	2169	no primary substrate	live barnacle	1	10	4	live barnacle	absent	NA
2010-07-21	1	2010-2	NA	2169	no primary substrate	live barnacle	1	5	1	live barnacle	absent	NA
2010-07-21	1	2010-2	NA	2169	no primary substrate	live barnacle	1	7	4	live barnacle	absent	NA
2010-07-21	1	2010-2	NA	2169	no primary substrate	live barnacle	1	12	5	barnacle empty test	absent	NA
2010-07-21	1	2010-2	NA	2169	no primary substrate	live barnacle	1	12	5	barnacle empty test	absent	NA
2010-07-21	1	2010-2	NA	2169	no primary substrate	live barnacle	1	0.5	0	live barnacle	absent	NA
2010-07-21	1	2010-2	NA	2170	Serripes groenlandicus empty shell	empty test	1	10	10	live barnacle	absent	NA
2010-07-21	1	2010-2	NA	2170	Serripes groenlandicus empty shell	empty test	1	7	4	live barnacle	single complete drill hole on an opercular plate	NA
2010-07-21	1	2010-2	NA	2170	Serripes groenlandicus empty shell	empty test	1	12	8	primary	absent	NA
2010-07-21	1	2010-2	NA	2170	Serripes groenlandicus empty shell	empty test	1	5	2	live barnacle	absent	NA
2010-07-21	1	2010-2	NA	2170	Serripes groenlandicus empty shell	empty test	1	5	3	live barnacle	absent	NA
2010-07-21	1	2010-2	NA	2170	Serripes groenlandicus empty shell	empty test	1	13	10	primary	absent	NA
2010-07-21	1	2010-2	NA	2170	Serripes groenlandicus empty shell	empty test	1	12		primary	absent	NA
2010-07-21	1	2010-2	NA	2170	Serripes groenlandicus empty shell	live barnacle	1	1	0	live barnacle	absent	NA
2010-07-21	1	2010-2	NA	2170	Serripes groenlandicus empty shell	live barnacle	1	5	3	live barnacle	absent	NA
2010-07-21	1	2010-2	NA	2170	Serripes groenlandicus empty shell	live barnacle	1	6	3	live barnacle	absent	NA
2010-07-21	1	2010-2	NA	2170	Serripes groenlandicus empty shell	live barnacle	1	9	5	live barnacle	absent	NA
2010-07-21	1	2010-2	NA	2170	Serripes groenlandicus empty shell	live barnacle	3	0.7	0	live barnacle	absent	NA
2010-07-21	1	2010-2	NA	2170	Serripes groenlandicus empty shell	live barnacle	4	0.5	0	live barnacle	absent	NA
2010-07-21	1	2010-2	NA	2170	Serripes groenlandicus empty shell	live barnacle	1	12	6	live barnacle	absent	NA
2010-07-21	1	2010-2	NA	2170	Serripes groenlandicus empty shell	live barnacle	1	12	7	live barnacle	absent	NA
2010-07-21	1	2010-2	NA	2170	Serripes groenlandicus empty shell	live barnacle	1	9	5	live barnacle	absent	NA
2010-07-21	1	2010-2	NA	2170	Serripes groenlandicus empty shell	live barnacle	1	11	5	live barnacle	absent	NA
2010-07-21	1	2010-2	NA	2170	Serripes groenlandicus empty shell	live barnacle	1	2	1	live barnacle	absent	NA
2010-07-21	1	2010-2	NA	2170	Serripes groenlandicus empty shell	live barnacle	1	7	4	live barnacle	absent	NA
2010-07-21	1	2010-2	NA	2170	Serripes groenlandicus empty shell	live barnacle	1	10	4	live barnacle	absent	NA
2010-07-21	1	2010-2	NA	2170	Serripes groenlandicus empty shell	live barnacle	1	9	3	live barnacle	absent	NA
2010-07-21	1	2010-2	NA	2170	Serripes groenlandicus empty shell	live barnacle	1	6	2	live barnacle	absent	NA
2010-07-21	1	2010-2	NA	2170	Serripes groenlandicus empty shell	live barnacle	1	6	2	live barnacle	absent	NA
2010-07-21	1	2010-2	NA	2170	Serripes groenlandicus empty shell	live barnacle	1	10	5	live barnacle	absent	NA
2010-07-21	1	2010-2	NA	2170	Serripes groenlandicus empty shell	live barnacle	1	9	5	live barnacle	absent	NA
2010-07-21	1	2010-2	NA	2170	Serripes groenlandicus empty shell	live barnacle	1	7	2	live barnacle	absent	NA
2010-07-21	1	2010-2	NA	2170	Serripes groenlandicus empty shell	live barnacle	1	6	2	live barnacle	absent	NA
2010-07-21	1	2010-2	NA	2170	Serripes groenlandicus empty shell	live barnacle	1	4	2	live barnacle	absent	NA
2010-07-21	1	2010-2	NA	2170	Serripes groenlandicus empty shell	live barnacle	1	5	2	live barnacle	absent	NA
2010-07-21	1	2010-2	NA	2170	Serripes groenlandicus empty shell	live barnacle	1	9	4	live barnacle	absent	NA
2010-07-21	1	2010-2	NA	2170	Serripes groenlandicus empty shell	live barnacle	1	1	0	live barnacle	absent	NA
2010-07-21	1	2010-2	NA	2170	Serripes groenlandicus empty shell	live barnacle	1	7	3	live barnacle	absent	NA
2010-07-21	1	2010-2	NA	2170	Serripes groenlandicus empty shell	live barnacle	1	9	6	live barnacle	absent	NA
2010-07-21	1	2010-2	NA	2170	Serripes groenlandicus empty shell	live barnacle	1	7	3	live barnacle	absent	NA
2010-07-21	1	2010-2	NA	2170	Serripes groenlandicus empty shell	live barnacle	1	11	6	live barnacle	absent	NA
2010-07-21	1	2010-2	NA	2170	Serripes groenlandicus empty shell	live barnacle	1	4	2	live barnacle	absent	NA
2010-07-21	1	2010-2	NA	2170	Serripes groenlandicus empty shell	live barnacle	1	4	2	live barnacle	absent	NA
2010-07-21	1	2010-2	NA	2170	Serripes groenlandicus empty shell	live barnacle	1	4	3	live barnacle	absent	NA
2010-07-21	1	2010-2	NA	2170	Serripes groenlandicus empty shell	live barnacle	1	6	3	live barnacle	absent	NA
2010-07-21	1	2010-2	NA	2170	Serripes groenlandicus empty shell	live barnacle	1	6	3	live barnacle	single incomplete (blind) drill hole	NA
2010-07-21	1	2010-2	NA	2170	Serripes groenlandicus empty shell	live barnacle	1	8	3	live barnacle	absent	NA
2010-07-21	1	2010-2	NA	2170	Serripes groenlandicus empty shell	live barnacle	1	7	2	live barnacle	absent	NA
2010-07-21	1	2010-2	NA	2170	Serripes groenlandicus empty shell	live barnacle	1	5	3	live barnacle	absent	NA
2010-07-21	1	2010-2	NA	2170	Serripes groenlandicus empty shell	live barnacle	1	9	6	live barnacle	absent	NA
2010-07-21	1	2010-2	NA	2170	Serripes groenlandicus empty shell	live barnacle	1	8	3	live barnacle	absent	NA
2010-07-21	1	2010-2	NA	2170	Serripes groenlandicus empty shell	live barnacle	1	5	2	live barnacle	absent	NA
2010-07-21	1	2010-2	NA	2170	Serripes groenlandicus empty shell	live barnacle	1	8	3	live barnacle	absent	NA
2010-07-21	1	2010-2	NA	2170	Serripes groenlandicus empty shell	live barnacle	1	7	3	live barnacle	absent	NA
2010-07-21	1	2010-2	NA	2170	Serripes groenlandicus empty shell	live barnacle	1	9	3	live barnacle	absent	NA
2010-07-21	1	2010-2	NA	2170	Serripes groenlandicus empty shell	live barnacle	1	6	2	live barnacle	absent	NA
2010-07-21	1	2010-2	NA	2170	Serripes groenlandicus empty shell	live barnacle	1	3	1	live barnacle	absent	NA
2010-07-21	1	2010-2	NA	2170	Serripes groenlandicus empty shell	live barnacle	1	9	3	live barnacle	absent	NA
2010-07-21	1	2010-2	NA	2170	Serripes groenlandicus empty shell	live barnacle	1	9	5	live barnacle	absent	NA
2010-07-21	1	2010-2	NA	2170	Serripes groenlandicus empty shell	live barnacle	1	9	3	live barnacle	absent	NA
2010-07-21	1	2010-2	NA	2170	Serripes groenlandicus empty shell	live barnacle	1	14	8	barnacle empty test	absent	NA
2010-07-21	1	2010-2	NA	2170	Serripes groenlandicus empty shell	live barnacle	1	14	8	barnacle empty test	single incomplete (blind) drill hole	NA
2010-07-21	1	2010-2	NA	2170	Serripes groenlandicus empty shell	live barnacle	1	7	2	barnacle empty test	absent	NA
2010-07-21	1	2010-2	NA	2170	Serripes groenlandicus empty shell	live barnacle	1	9	1	barnacle empty test	absent	NA
2010-07-21	1	2010-2	NA	2170	Serripes groenlandicus empty shell	live barnacle	1	14	6	barnacle empty test	single incomplete (blind) drill hole	NA
2010-07-21	1	2010-2	NA	2170	Serripes groenlandicus empty shell	live barnacle	1	13	8	primary	absent	NA
2010-07-21	1	2010-2	NA	2170	Serripes groenlandicus empty shell	live barnacle	1	8	2	live barnacle	absent	NA
2010-07-21	1	2010-2	NA	2170	Serripes groenlandicus empty shell	live barnacle	1	9	3	live barnacle	absent	NA
2010-07-21	1	2010-2	NA	2170	Serripes groenlandicus empty shell	live barnacle	1	3	2	live barnacle	absent	NA
2010-07-21	1	2010-2	NA	2170	Serripes groenlandicus empty shell	live barnacle	1	5	1	live barnacle	absent	NA
2010-07-21	1	2010-2	NA	2170	Serripes groenlandicus empty shell	live barnacle	1	1	0	live barnacle	absent	NA
2010-07-21	1	2010-2	NA	2170	Serripes groenlandicus empty shell	live barnacle	1	4	1	live barnacle	absent	NA
2010-07-21	1	2010-2	NA	2170	Serripes groenlandicus empty shell	live barnacle	1	6	2	live barnacle	absent	NA
2010-07-21	1	2010-2	NA	2170	Serripes groenlandicus empty shell	live barnacle	1	11	4	live barnacle	absent	NA
2010-07-21	1	2010-2	NA	2170	Serripes groenlandicus empty shell	live barnacle	1	6	2	live barnacle	absent	NA
2010-07-21	1	2010-2	NA	2170	Serripes groenlandicus empty shell	live barnacle	1	9	3	live barnacle	absent	NA
2010-07-21	1	2010-2	NA	2170	Serripes groenlandicus empty shell	live barnacle	1	11	5	live barnacle	absent	NA
2010-07-21	1	2010-2	NA	2170	Serripes groenlandicus empty shell	live barnacle	1	9	3	live barnacle	absent	NA
2010-07-21	1	2010-2	NA	2170	Serripes groenlandicus empty shell	live barnacle	1	7	2	live barnacle	absent	NA
2010-07-21	1	2010-2	NA	2170	Serripes groenlandicus empty shell	live barnacle	1	3	3	live barnacle	absent	NA
2010-07-21	1	2010-2	NA	2170	Serripes groenlandicus empty shell	live barnacle	1	6	2	live barnacle	absent	NA
2010-07-21	1	2010-2	NA	2170	Serripes groenlandicus empty shell	live barnacle	1	5	2	live barnacle	absent	NA
2010-07-21	1	2010-2	NA	2170	Serripes groenlandicus empty shell	live barnacle	1	8	3	live barnacle	absent	NA
2010-07-21	1	2010-2	NA	2170	Serripes groenlandicus empty shell	live barnacle	1	6	3	live barnacle	absent	NA
2010-07-21	1	2010-2	NA	2170	Serripes groenlandicus empty shell	live barnacle	1	11	3	live barnacle	absent	NA
2010-07-21	1	2010-2	NA	2170	Serripes groenlandicus empty shell	live barnacle	1	5	2	live barnacle	absent	NA
2010-07-21	1	2010-2	NA	2170	Serripes groenlandicus empty shell	live barnacle	1	5	2	live barnacle	absent	NA
2010-07-21	1	2010-2	NA	2171	gravel	empty test	1	4	2	barnacle empty test	absent	NA
2010-07-21	1	2010-2	NA	2171	gravel	empty test	1	14	9	primary	absent	NA
2010-07-21	1	2010-2	NA	2171	gravel	empty test	1	13	9	primary	absent	NA
2010-07-21	1	2010-2	NA	2171	gravel	empty test	1	16	10	primary	absent	NA
2010-07-21	1	2010-2	NA	2171	gravel	empty test	1	14	9	primary	absent	NA
2010-07-21	1	2010-2	NA	2171	gravel	empty test	1	14	9	primary	absent	NA
2010-07-21	1	2010-2	NA	2171	gravel	empty test	1	7	3	barnacle empty test	absent	NA
2010-07-21	1	2010-2	NA	2171	gravel	empty test	1	2	1	barnacle empty test	absent	NA
2010-07-21	1	2010-2	NA	2171	gravel	empty test	1	6		live barnacle	absent	NA
2010-07-21	1	2010-2	NA	2171	gravel	empty test	1	4	2	barnacle empty test	absent	NA
2010-07-21	1	2010-2	NA	2171	gravel	empty test	1	6	3	live barnacle	absent	NA
2010-07-21	1	2010-2	NA	2171	gravel	empty test	1	15	9	primary	absent	NA
2010-07-21	1	2010-2	NA	2171	gravel	empty test	2	2	0	NA	absent	NA
2010-07-21	1	2010-2	NA	2171	gravel	empty test	1	3	2	primary	absent	NA
2010-07-21	1	2010-2	NA	2171	gravel	empty test	1	4	2	primary	absent	NA
2010-07-21	1	2010-2	NA	2171	gravel	empty test	1	5	2	primary	absent	NA
2010-07-21	1	2010-2	NA	2171	gravel	empty test	1	14	9	primary	absent	NA
2010-07-21	1	2010-2	NA	2171	gravel	empty test	1	5	2	primary	absent	NA
2010-07-21	1	2010-2	NA	2171	gravel	empty test	1	3	2	primary	absent	NA
2010-07-21	1	2010-2	NA	2171	gravel	empty test	1	4	2	primary	absent	NA
2010-07-21	1	2010-2	NA	2171	gravel	empty test	1	12	9	primary	absent	NA
2010-07-21	1	2010-2	NA	2171	gravel	empty test	1	13	9	primary	absent	NA
2010-07-21	1	2010-2	NA	2171	gravel	empty test	1	15	9	primary	absent	NA
2010-07-21	1	2010-2	NA	2171	gravel	empty test	1	15	9	primary	absent	NA
2010-07-21	1	2010-2	NA	2171	gravel	empty test	1	12	9	primary	absent	NA
2010-07-21	1	2010-2	NA	2171	gravel	empty test	1	5	2	primary	absent	NA
2010-07-21	1	2010-2	NA	2171	gravel	live barnacle	1	11	7	barnacle empty test	absent	NA
2010-07-21	1	2010-2	NA	2171	gravel	live barnacle	1	4	1	other	absent	NA
2010-07-21	1	2010-2	NA	2171	gravel	live barnacle	1	0.5	3	live barnacle	absent	NA
2010-07-21	1	2010-2	NA	2171	gravel	live barnacle	1	10	6	live barnacle	absent	NA
2010-07-21	1	2010-2	NA	2171	gravel	live barnacle	1	8	4	live barnacle	absent	NA
2010-07-21	1	2010-2	NA	2171	gravel	live barnacle	1	5	2	live barnacle	absent	NA
2010-07-21	1	2010-2	NA	2171	gravel	live barnacle	1	6	2	live barnacle	absent	NA
2010-07-21	1	2010-2	NA	2171	gravel	live barnacle	1	8	4	barnacle empty test	absent	NA
2010-07-21	1	2010-2	NA	2171	gravel	live barnacle	1	13		primary	absent	NA
2010-07-21	1	2010-2	NA	2171	gravel	live barnacle	1	14		primary	absent	NA
2010-07-21	1	2010-2	NA	2171	gravel	live barnacle	1	16	9	primary	absent	NA
2010-07-21	1	2010-2	NA	2171	gravel	live barnacle	1	16	9	primary	absent	NA
2010-07-21	1	2010-2	NA	2171	gravel	live barnacle	1	0.6	0	other	absent	NA
2010-07-21	1	2010-2	NA	2171	gravel	live barnacle	1	12	6	barnacle empty test	absent	NA
2010-07-21	1	2010-2	NA	2172	no primary substrate	empty test	1	2	1	barnacle empty test	absent	NA
2010-07-21	1	2010-2	NA	2172	no primary substrate	empty test	1	2	1	barnacle empty test	absent	NA
2010-07-21	1	2010-2	NA	2172	no primary substrate	empty test	1	7	3	barnacle empty test	absent	NA
2010-07-21	1	2010-2	NA	2172	no primary substrate	empty test	1	2	1	barnacle empty test	absent	NA
2010-07-21	1	2010-2	NA	2172	no primary substrate	empty test	1	2	1	live barnacle	absent	NA
2010-07-21	1	2010-2	NA	2172	no primary substrate	empty test	1	4	1	live barnacle	absent	NA
2010-07-21	1	2010-2	NA	2172	no primary substrate	empty test	1	13	7	live barnacle	single complete drill hole on a wall plate	NA
2010-07-21	1	2010-2	NA	2172	no primary substrate	empty test	1	1	1	live barnacle	absent	NA
2010-07-21	1	2010-2	NA	2172	no primary substrate	empty test	1	3	2	barnacle empty test	absent	NA
2010-07-21	1	2010-2	NA	2172	no primary substrate	empty test	1	7	3	live barnacle	absent	NA
2010-07-21	1	2010-2	NA	2172	no primary substrate	empty test	2	4	2	barnacle empty test	absent	NA
2010-07-21	1	2010-2	NA	2172	no primary substrate	empty test	1	5	3	live barnacle	absent	NA
2010-07-21	1	2010-2	NA	2172	no primary substrate	empty test	1	12	7	barnacle empty test	absent	NA
2010-07-21	1	2010-2	NA	2172	no primary substrate	empty test	1	9	4	barnacle empty test	absent	NA
2010-07-21	1	2010-2	NA	2172	no primary substrate	empty test	1	5	2	barnacle empty test	absent	NA
2010-07-21	1	2010-2	NA	2172	no primary substrate	empty test	1	3	1	barnacle empty test	absent	NA
2010-07-21	1	2010-2	NA	2172	no primary substrate	empty test	1	7		barnacle empty test	absent	NA
2010-07-21	1	2010-2	NA	2172	no primary substrate	empty test	4	5	2	barnacle empty test	absent	NA
2010-07-21	1	2010-2	NA	2172	no primary substrate	empty test	1	3	1	barnacle empty test	absent	NA
2010-07-21	1	2010-2	NA	2172	no primary substrate	empty test	1	5	3	barnacle empty test	absent	NA
2010-07-21	1	2010-2	NA	2172	no primary substrate	empty test	1	13	9	barnacle empty test	absent	NA
2010-07-21	1	2010-2	NA	2172	no primary substrate	empty test	1	13	9	no substrate	absent	NA
2010-07-21	1	2010-2	NA	2172	no primary substrate	empty test	1	8	4	live barnacle	absent	NA
2010-07-21	1	2010-2	NA	2172	no primary substrate	empty test	1	6	3	live barnacle	absent	NA
2010-07-21	1	2010-2	NA	2172	no primary substrate	empty test	1	13	6	barnacle empty test	absent	NA
2010-07-21	1	2010-2	NA	2172	no primary substrate	empty test	1	1	1	live barnacle	absent	NA
2010-07-21	1	2010-2	NA	2172	no primary substrate	live barnacle	1	1	0	live barnacle	absent	NA
2010-07-21	1	2010-2	NA	2172	no primary substrate	live barnacle	1	6	3	live barnacle	absent	NA
2010-07-21	1	2010-2	NA	2172	no primary substrate	live barnacle	1	6	3	live barnacle	absent	NA
2010-07-21	1	2010-2	NA	2172	no primary substrate	live barnacle	1	9	6	live barnacle	absent	NA
2010-07-21	1	2010-2	NA	2172	no primary substrate	live barnacle	1	3	1	live barnacle	absent	NA
2010-07-21	1	2010-2	NA	2172	no primary substrate	live barnacle	1	5	2	live barnacle	absent	NA
2010-07-21	1	2010-2	NA	2172	no primary substrate	live barnacle	1	4	2	live barnacle	absent	NA
2010-07-21	1	2010-2	NA	2172	no primary substrate	live barnacle	1	8	4	live barnacle	absent	NA
2010-07-21	1	2010-2	NA	2172	no primary substrate	live barnacle	1	8	4	live barnacle	absent	NA
2010-07-21	1	2010-2	NA	2172	no primary substrate	live barnacle	1	6	3	live barnacle	absent	NA
2010-07-21	1	2010-2	NA	2172	no primary substrate	live barnacle	1	6	2	live barnacle	absent	NA
2010-07-21	1	2010-2	NA	2172	no primary substrate	live barnacle	1	0.8	0	live barnacle	absent	NA
2010-07-21	1	2010-2	NA	2172	no primary substrate	live barnacle	1	1	1	live barnacle	absent	NA
2010-07-21	1	2010-2	NA	2172	no primary substrate	live barnacle	1	2	1	live barnacle	absent	NA
2010-07-21	1	2010-2	NA	2172	no primary substrate	live barnacle	4	3	1	live barnacle	absent	NA
2010-07-21	1	2010-2	NA	2172	no primary substrate	live barnacle	1	5	3	live barnacle	absent	NA
2010-07-21	1	2010-2	NA	2172	no primary substrate	live barnacle	1	1	1	live barnacle	absent	NA
2010-07-21	1	2010-2	NA	2172	no primary substrate	live barnacle	1	5	2	live barnacle	absent	NA
2010-07-21	1	2010-2	NA	2172	no primary substrate	live barnacle	1	5	2	live barnacle	absent	NA
2010-07-21	1	2010-2	NA	2172	no primary substrate	live barnacle	1	3	1	live barnacle	single incomplete (blind) drill hole	NA
2010-07-21	1	2010-2	NA	2172	no primary substrate	live barnacle	2	2	1	live barnacle	absent	NA
2010-07-21	1	2010-2	NA	2172	no primary substrate	live barnacle	1	2	1	live barnacle	absent	NA
2010-07-21	1	2010-2	NA	2172	no primary substrate	live barnacle	1	7	3	live barnacle	absent	NA
2010-07-21	1	2010-2	NA	2172	no primary substrate	live barnacle	1	10	4	live barnacle	absent	NA
2010-07-21	1	2010-2	NA	2172	no primary substrate	live barnacle	2	5	2	live barnacle	absent	NA
2010-07-21	1	2010-2	NA	2172	no primary substrate	live barnacle	1	8	6	barnacle empty test	absent	NA
2010-07-21	1	2010-2	NA	2172	no primary substrate	live barnacle	1	6	2	live barnacle	absent	NA
2010-07-21	1	2010-2	NA	2172	no primary substrate	live barnacle	1	2	4	live barnacle	absent	NA
2010-07-21	1	2010-2	NA	2172	no primary substrate	live barnacle	1	11	5	live barnacle	absent	NA
2010-07-21	1	2010-2	NA	2172	no primary substrate	live barnacle	1	11	5	live barnacle	absent	NA
2010-07-21	1	2010-2	NA	2172	no primary substrate	live barnacle	4	5	2	live barnacle	absent	NA
2010-07-21	1	2010-2	NA	2172	no primary substrate	live barnacle	1	6	3	live barnacle	absent	NA
2010-07-21	1	2010-2	NA	2172	no primary substrate	live barnacle	1	7	3	live barnacle	absent	NA
2010-07-21	1	2010-2	NA	2172	no primary substrate	live barnacle	1	11	4	live barnacle	absent	NA
2010-07-21	1	2010-2	NA	2172	no primary substrate	live barnacle	1	7	3	live barnacle	absent	NA
2010-07-21	1	2010-2	NA	2172	no primary substrate	live barnacle	1	5	2	live barnacle	absent	NA
2010-07-21	1	2010-2	NA	2172	no primary substrate	live barnacle	1	7	3	live barnacle	absent	NA
2010-07-21	1	2010-2	NA	2172	no primary substrate	live barnacle	1	0.7	0	barnacle empty test	absent	NA
2010-07-21	1	2010-2	NA	2172	no primary substrate	live barnacle	1	2	1	other	absent	NA
2010-07-21	1	2010-2	NA	2172	no primary substrate	live barnacle	1	4	1	other	absent	NA
2010-07-21	1	2010-2	NA	2172	no primary substrate	live barnacle	1	6	2	other	absent	NA
2010-07-21	1	2010-2	NA	2172	no primary substrate	live barnacle	1	6	3	barnacle empty test	absent	NA
2010-07-21	1	2010-2	NA	2172	no primary substrate	live barnacle	1	12	6	barnacle empty test	absent	NA
2010-07-21	1	2010-2	NA	2172	no primary substrate	live barnacle	1	5	2	barnacle empty test	absent	NA
2010-07-21	1	2010-2	NA	2172	no primary substrate	live barnacle	2	2	1	live barnacle	absent	NA
2010-07-21	1	2010-2	NA	2172	no primary substrate	live barnacle	1	9	6	barnacle empty test	absent	NA
2010-07-21	1	2010-2	NA	2172	no primary substrate	live barnacle	1	6	4	live barnacle	absent	NA
2010-07-21	1	2010-2	NA	2172	no primary substrate	live barnacle	1	7	4	barnacle empty test	absent	NA
2010-07-21	1	2010-2	NA	2172	no primary substrate	live barnacle	1	8	3	barnacle empty test	absent	NA
2010-07-21	1	2010-2	NA	2172	no primary substrate	live barnacle	1	13	7	barnacle empty test	absent	NA
2010-07-21	1	2010-2	NA	2172	no primary substrate	live barnacle	1	10	6	barnacle empty test	single incomplete (blind) drill hole	NA
2010-07-21	1	2010-2	NA	2172	no primary substrate	live barnacle	1	9	8	barnacle empty test	single incomplete (blind) drill hole	NA
2010-07-21	1	2010-2	NA	2172	no primary substrate	live barnacle	1	13	6	barnacle empty test	absent	NA
2010-07-21	1	2010-2	NA	2172	no primary substrate	live barnacle	1	7	5	live barnacle	absent	NA
2010-07-21	1	2010-2	NA	2172	no primary substrate	live barnacle	1	9	6	barnacle empty test	absent	NA
2010-07-21	1	2010-2	NA	2172	no primary substrate	live barnacle	1	4	2	live barnacle	absent	NA
2010-07-21	1	2010-2	NA	2172	no primary substrate	live barnacle	1	8	5	live barnacle	absent	NA
2010-07-21	1	2010-2	NA	2172	no primary substrate	live barnacle	1	10	5	live barnacle	absent	NA
2010-07-21	1	2010-2	NA	2172	no primary substrate	live barnacle	1	10	4	live barnacle	absent	NA
2010-07-21	1	2010-2	NA	2172	no primary substrate	live barnacle	1	9	4	live barnacle	absent	NA
2010-07-21	1	2010-2	NA	2172	no primary substrate	live barnacle	1	1	0	live barnacle	absent	NA
2010-07-21	1	2010-2	NA	2172	no primary substrate	live barnacle	1	5	2	live barnacle	absent	NA
2010-07-21	1	2010-2	NA	2172	no primary substrate	live barnacle	1	7	4	live barnacle	absent	NA
2010-07-21	1	2010-2	NA	2172	no primary substrate	live barnacle	1	6	2	live barnacle	absent	NA
2010-07-21	1	2010-2	NA	2172	no primary substrate	live barnacle	1	5	2	live barnacle	absent	NA
2010-07-21	1	2010-2	NA	2172	no primary substrate	live barnacle	1	7	5	live barnacle	single incomplete (blind) drill hole	NA
2010-07-21	1	2010-2	NA	2172	no primary substrate	live barnacle	1	5	3	live barnacle	absent	NA
2010-07-21	1	2010-2	NA	2172	no primary substrate	live barnacle	1	7	3	live barnacle	absent	NA
2010-07-21	1	2010-2	NA	2172	no primary substrate	live barnacle	1	5	2	live barnacle	absent	NA
2010-07-21	1	2010-2	NA	2172	no primary substrate	live barnacle	1	7	4	live barnacle	absent	NA
2010-07-21	1	2010-2	NA	2172	no primary substrate	live barnacle	1	6	3	live barnacle	absent	NA
2010-07-21	1	2010-2	NA	2172	no primary substrate	live barnacle	1	4	1	live barnacle	absent	NA
2010-07-21	1	2010-2	NA	2172	no primary substrate	live barnacle	1	5	2	live barnacle	absent	NA
2010-07-21	1	2010-2	NA	2172	no primary substrate	live barnacle	1	8	4	live barnacle	absent	NA
2010-07-21	1	2010-2	NA	2174	Serripes groenlandicus empty shell	empty test	1	8	4	barnacle empty test	absent	NA
2010-07-21	1	2010-2	NA	2174	Serripes groenlandicus empty shell	empty test	1	9	4	barnacle empty test	absent	NA
2010-07-21	1	2010-2	NA	2174	Serripes groenlandicus empty shell	empty test	1	7	3	barnacle empty test	absent	NA
2010-07-21	1	2010-2	NA	2174	Serripes groenlandicus empty shell	empty test	1	3	2	barnacle empty test	absent	NA
2010-07-21	1	2010-2	NA	2174	Serripes groenlandicus empty shell	empty test	1	3	1	barnacle empty test	absent	NA
2010-07-21	1	2010-2	NA	2174	Serripes groenlandicus empty shell	empty test	1	10	4	barnacle empty test	absent	NA
2010-07-21	1	2010-2	NA	2174	Serripes groenlandicus empty shell	empty test	1			primary	absent	NA
2010-07-21	1	2010-2	NA	2174	Serripes groenlandicus empty shell	empty test	1	13	7	barnacle empty test	absent	NA
2010-07-21	1	2010-2	NA	2174	Serripes groenlandicus empty shell	empty test	1	2	0	primary	absent	NA
2010-07-21	1	2010-2	NA	2174	Serripes groenlandicus empty shell	empty test	1	5	2	barnacle empty test	absent	NA
2010-07-21	1	2010-2	NA	2174	Serripes groenlandicus empty shell	empty test	1	8	6	barnacle empty test	absent	NA
2010-07-21	1	2010-2	NA	2174	Serripes groenlandicus empty shell	empty test	3	1	0	barnacle empty test	absent	NA
2010-07-21	1	2010-2	NA	2174	Serripes groenlandicus empty shell	empty test	1	8		barnacle empty test	absent	NA
2010-07-21	1	2010-2	NA	2174	Serripes groenlandicus empty shell	empty test	1	3	1	live barnacle	absent	NA
2010-07-21	1	2010-2	NA	2174	Serripes groenlandicus empty shell	empty test	1	10	4	barnacle empty test	absent	NA
2010-07-21	1	2010-2	NA	2174	Serripes groenlandicus empty shell	empty test	1	16	8	primary	absent	NA
2010-07-21	1	2010-2	NA	2174	Serripes groenlandicus empty shell	empty test	1	12	8	primary	absent	NA
2010-07-21	1	2010-2	NA	2174	Serripes groenlandicus empty shell	empty test	1	13	8	primary	absent	NA
2010-07-21	1	2010-2	NA	2174	Serripes groenlandicus empty shell	empty test	1	12	8	primary	absent	NA
2010-07-21	1	2010-2	NA	2174	Serripes groenlandicus empty shell	empty test	1	12	8	primary	absent	NA
2010-07-21	1	2010-2	NA	2174	Serripes groenlandicus empty shell	empty test	1	12	8	primary	absent	NA
2010-07-21	1	2010-2	NA	2174	Serripes groenlandicus empty shell	empty test	1	1	0	solitary ascidian	absent	NA
2010-07-21	1	2010-2	NA	2174	Serripes groenlandicus empty shell	empty test	1	15		primary	absent	NA
2010-07-21	1	2010-2	NA	2174	Serripes groenlandicus empty shell	empty test	1	15	8	primary	absent	NA
2010-07-21	1	2010-2	NA	2174	Serripes groenlandicus empty shell	empty test	1	13	6	primary	absent	NA
2010-07-21	1	2010-2	NA	2174	Serripes groenlandicus empty shell	empty test	1	5	4	primary	absent	NA
2010-07-21	1	2010-2	NA	2174	Serripes groenlandicus empty shell	empty test	1	8	5	primary	absent	NA
2010-07-21	1	2010-2	NA	2174	Serripes groenlandicus empty shell	empty test	1	4	2	primary	absent	NA
2010-07-21	1	2010-2	NA	2174	Serripes groenlandicus empty shell	empty test	1	1	0	primary	absent	NA
2010-07-21	1	2010-2	NA	2174	Serripes groenlandicus empty shell	empty test	1	12		primary	absent	NA
2010-07-21	1	2010-2	NA	2174	Serripes groenlandicus empty shell	live barnacle	2	12	5	live barnacle	absent	NA
2010-07-21	1	2010-2	NA	2174	Serripes groenlandicus empty shell	live barnacle	1	9	4	live barnacle	absent	NA
2010-07-21	1	2010-2	NA	2174	Serripes groenlandicus empty shell	live barnacle	1	9	5	live barnacle	absent	NA
2010-07-21	1	2010-2	NA	2174	Serripes groenlandicus empty shell	live barnacle	1	9	4	live barnacle	absent	NA
2010-07-21	1	2010-2	NA	2174	Serripes groenlandicus empty shell	live barnacle	1	11	7	barnacle empty test	absent	NA
2010-07-21	1	2010-2	NA	2174	Serripes groenlandicus empty shell	live barnacle	1	8	3	barnacle empty test	absent	NA
2010-07-21	1	2010-2	NA	2174	Serripes groenlandicus empty shell	live barnacle	1	12	5	barnacle empty test	absent	NA
2010-07-21	1	2010-2	NA	2174	Serripes groenlandicus empty shell	live barnacle	1	10	3	barnacle empty test	absent	NA
2010-07-21	1	2010-2	NA	2174	Serripes groenlandicus empty shell	live barnacle	1	10	5	live barnacle	absent	NA
2010-07-21	1	2010-2	NA	2176	Serripes groenlandicus empty shell	empty test	3	2	1	primary	absent	NA
2010-07-21	1	2010-2	NA	2176	Serripes groenlandicus empty shell	empty test	1	1.5	1	primary	absent	NA
2010-07-21	1	2010-2	NA	2176	Serripes groenlandicus empty shell	live barnacle	1	0.8	0	live barnacle	absent	NA
2010-07-21	1	2010-2	NA	2176	Serripes groenlandicus empty shell	live barnacle	1	3	1	live barnacle	absent	NA
2010-07-21	1	2010-2	NA	2176	Serripes groenlandicus empty shell	live barnacle	4	2	1	primary	absent	NA
2010-07-21	1	2010-2	NA	2176	Serripes groenlandicus empty shell	live barnacle	5	0.5	0	live barnacle	absent	NA
2010-07-21	1	2010-2	NA	2176	Serripes groenlandicus empty shell	live barnacle	1	6	2	live barnacle	absent	NA
2010-07-21	1	2010-2	NA	2176	Serripes groenlandicus empty shell	live barnacle	1	5	2	live barnacle	absent	NA
2010-07-21	1	2010-2	NA	2176	Serripes groenlandicus empty shell	live barnacle	1	5	3	live barnacle	absent	NA
2010-07-21	1	2010-2	NA	2176	Serripes groenlandicus empty shell	live barnacle	1	8	5	live barnacle	absent	NA
2010-07-21	1	2010-2	NA	2176	Serripes groenlandicus empty shell	live barnacle	3	6	4	live barnacle	absent	NA
2010-07-21	1	2010-2	NA	2176	Serripes groenlandicus empty shell	live barnacle	1	9	5	live barnacle	absent	NA
2010-07-21	1	2010-2	NA	2176	Serripes groenlandicus empty shell	live barnacle	2	6	3	live barnacle	absent	NA
2010-07-21	1	2010-2	NA	2176	Serripes groenlandicus empty shell	live barnacle	1	8	3	live barnacle	absent	NA
2010-07-21	1	2010-2	NA	2176	Serripes groenlandicus empty shell	live barnacle	1	4	2	live barnacle	absent	NA
2010-07-21	1	2010-2	NA	2176	Serripes groenlandicus empty shell	live barnacle	2	6	3	live barnacle	absent	NA
2010-07-21	1	2010-2	NA	2176	Serripes groenlandicus empty shell	live barnacle	1	6	4	live barnacle	absent	NA
2010-07-21	1	2010-2	NA	2176	Serripes groenlandicus empty shell	live barnacle	1	6	3	live barnacle	absent	NA
2010-07-21	1	2010-2	NA	2176	Serripes groenlandicus empty shell	live barnacle	1	5	3	live barnacle	absent	NA
2010-07-21	1	2010-2	NA	2176	Serripes groenlandicus empty shell	live barnacle	1	2	1	live barnacle	absent	NA
2010-07-21	1	2010-2	NA	2176	Serripes groenlandicus empty shell	live barnacle	1	4	2	live barnacle	absent	NA
2010-07-21	1	2010-2	NA	2176	Serripes groenlandicus empty shell	live barnacle	1	7	3	primary	absent	NA
2010-07-21	1	2010-2	NA	2176	Serripes groenlandicus empty shell	live barnacle	1	3	1	primary	absent	NA
2010-07-21	1	2010-2	NA	2176	Serripes groenlandicus empty shell	live barnacle	1	6	3	primary	absent	NA
2010-07-21	1	2010-2	NA	2176	Serripes groenlandicus empty shell	live barnacle	1	3	1	primary	absent	NA
2010-07-21	1	2010-2	NA	2176	Serripes groenlandicus empty shell	live barnacle	4	0.7	0	live barnacle	absent	NA
2010-07-21	1	2010-2	NA	2176	Serripes groenlandicus empty shell	live barnacle	1	6	3	primary	absent	NA
2010-07-21	1	2010-2	NA	2176	Serripes groenlandicus empty shell	live barnacle	1	9	6	primary	single incomplete (blind) drill hole	NA
2010-07-21	1	2010-2	NA	2176	Serripes groenlandicus empty shell	live barnacle	1	5	3	primary	absent	NA
2010-07-21	1	2010-2	NA	2176	Serripes groenlandicus empty shell	live barnacle	1	4	4	primary	absent	NA
2010-07-21	1	2010-2	NA	2176	Serripes groenlandicus empty shell	live barnacle	1	8	6	primary	absent	NA
2010-07-21	1	2010-2	NA	2176	Serripes groenlandicus empty shell	live barnacle	2	4	3	primary	absent	NA
2010-07-21	1	2010-2	NA	2176	Serripes groenlandicus empty shell	live barnacle	1	8	6	primary	absent	NA
2010-07-21	1	2010-2	NA	2176	Serripes groenlandicus empty shell	live barnacle	1	7	4	primary	absent	NA
2010-07-21	1	2010-2	NA	2176	Serripes groenlandicus empty shell	live barnacle	1	11	6	primary	single incomplete (blind) drill hole	NA
2010-07-21	1	2010-2	NA	2176	Serripes groenlandicus empty shell	live barnacle	1	9	6	primary	absent	NA
2010-07-21	1	2010-2	NA	2176	Serripes groenlandicus empty shell	live barnacle	1	8	6	primary	absent	NA
2010-07-21	1	2010-2	NA	2176	Serripes groenlandicus empty shell	live barnacle	1	11	6	primary	absent	NA
2010-07-21	1	2010-2	NA	2176	Serripes groenlandicus empty shell	live barnacle	1	12	6	primary	absent	NA
2010-07-21	1	2010-2	NA	2176	Serripes groenlandicus empty shell	live barnacle	1	2	1	live barnacle	absent	NA
2010-07-21	1	2010-2	NA	2177	Serripes groenlandicus empty shell	empty test	1	2	1	primary	single complete drill hole on a wall plate	NA
2010-07-21	1	2010-2	NA	2177	Serripes groenlandicus empty shell	live barnacle	1	4	2	primary	absent	NA
2010-07-21	1	2010-2	NA	2177	Serripes groenlandicus empty shell	live barnacle	1	2	1	live barnacle	absent	NA
2010-07-21	1	2010-2	NA	2177	Serripes groenlandicus empty shell	live barnacle	1	6	2	primary	absent	NA
2010-07-21	1	2010-2	NA	2177	Serripes groenlandicus empty shell	live barnacle	1	9	3	primary	absent	NA
2010-07-21	1	2010-2	NA	2177	Serripes groenlandicus empty shell	live barnacle	1	11		primary	absent	NA
2010-07-21	1	2010-2	NA	2177	Serripes groenlandicus empty shell	live barnacle	1	8		primary	absent	NA
2010-07-21	1	2010-2	NA	2177	Serripes groenlandicus empty shell	live barnacle	1	9		primary	absent	NA
2010-07-21	1	2010-2	NA	2177	Serripes groenlandicus empty shell	live barnacle	1	8	3	primary	absent	NA
2010-07-21	1	2010-2	NA	2177	Serripes groenlandicus empty shell	live barnacle	1	8	3	primary	absent	NA
2010-07-21	1	2010-2	NA	2177	Serripes groenlandicus empty shell	live barnacle	1	6	3	primary	absent	NA
2010-07-21	1	2010-2	NA	2177	Serripes groenlandicus empty shell	live barnacle	1	7	3	primary	absent	NA
2010-07-21	1	2010-2	NA	2177	Serripes groenlandicus empty shell	live barnacle	1	9		primary	absent	NA
2010-07-21	1	2010-2	NA	2177	Serripes groenlandicus empty shell	live barnacle	1	1	1	primary	absent	NA
2010-07-21	1	2010-2	NA	2177	Serripes groenlandicus empty shell	live barnacle	1	3	1	primary	absent	NA
2010-07-21	1	2010-2	NA	2178	Serripes groenlandicus empty shell	empty test	10	2	1	primary	absent	NA
2010-07-21	1	2010-2	NA	2178	Serripes groenlandicus empty shell	live barnacle	1	6	3	live barnacle	absent	NA
2010-07-21	1	2010-2	NA	2178	Serripes groenlandicus empty shell	live barnacle	1	9	4	primary	absent	NA
2010-07-21	1	2010-2	NA	2178	Serripes groenlandicus empty shell	live barnacle	1	8	5	primary	absent	NA
2010-07-21	1	2010-2	NA	2178	Serripes groenlandicus empty shell	live barnacle	1	6	3	live barnacle	absent	NA
2010-07-21	1	2010-2	NA	2178	Serripes groenlandicus empty shell	live barnacle	1	11	5	primary	absent	NA
2010-07-21	1	2010-2	NA	2178	Serripes groenlandicus empty shell	live barnacle	2	1	0	live barnacle	absent	NA
2010-07-21	1	2010-2	NA	2178	Serripes groenlandicus empty shell	live barnacle	1	5	2	live barnacle	absent	NA
2010-07-21	1	2010-2	NA	2178	Serripes groenlandicus empty shell	live barnacle	1	7	3	live barnacle	absent	NA
2010-07-21	1	2010-2	NA	2178	Serripes groenlandicus empty shell	live barnacle	1	9	4	primary	absent	NA
2010-07-21	1	2010-2	NA	2178	Serripes groenlandicus empty shell	live barnacle	1	5	2	live barnacle	absent	NA
2010-07-21	1	2010-2	NA	2178	Serripes groenlandicus empty shell	live barnacle	1	9	5	primary	absent	NA
2010-07-21	1	2010-2	NA	2178	Serripes groenlandicus empty shell	live barnacle	1	6	3	live barnacle	absent	NA
2010-07-21	1	2010-2	NA	2178	Serripes groenlandicus empty shell	live barnacle	1	5	2	primary	absent	NA
2010-07-21	1	2010-2	NA	2178	Serripes groenlandicus empty shell	live barnacle	3	0.7	0	live barnacle	absent	NA
2010-07-21	1	2010-2	NA	2178	Serripes groenlandicus empty shell	live barnacle	1	9	4	primary	absent	NA
2010-07-21	1	2010-2	NA	2178	Serripes groenlandicus empty shell	live barnacle	1	8	5	primary	absent	NA
2010-07-21	1	2010-2	NA	2178	Serripes groenlandicus empty shell	live barnacle	1	8	5	primary	absent	NA
2010-07-21	1	2010-2	NA	2178	Serripes groenlandicus empty shell	live barnacle	2	10	6	primary	absent	NA
2010-07-21	1	2010-2	NA	2178	Serripes groenlandicus empty shell	live barnacle	1	8	5	primary	absent	NA
2010-07-21	1	2010-2	NA	2178	Serripes groenlandicus empty shell	live barnacle	1	4	3	primary	absent	NA
2010-07-21	1	2010-2	NA	2178	Serripes groenlandicus empty shell	live barnacle	1	8	3	primary	absent	NA
2010-07-21	1	2010-2	NA	2178	Serripes groenlandicus empty shell	live barnacle	1	6	3	primary	absent	NA
2010-07-21	1	2010-2	NA	2178	Serripes groenlandicus empty shell	live barnacle	1	6	3	primary	absent	NA
2010-07-21	1	2010-2	NA	2178	Serripes groenlandicus empty shell	live barnacle	1	9	4	primary	absent	NA
2010-07-21	1	2010-2	NA	2178	Serripes groenlandicus empty shell	live barnacle	1	10	4	primary	absent	NA
2010-07-21	1	2010-2	NA	2178	Serripes groenlandicus empty shell	live barnacle	1	6	5	primary	absent	NA
2010-07-21	1	2010-2	NA	2179	Ciliatocardium ciliatum empty shell	empty test	1	5	2	barnacle empty test	absent	NA
2010-07-21	1	2010-2	NA	2179	Ciliatocardium ciliatum empty shell	empty test	1	1	1	primary	absent	NA
2010-07-21	1	2010-2	NA	2179	Ciliatocardium ciliatum empty shell	empty test	1	2	1	barnacle empty test	single complete drill hole on a wall plate	NA
2010-07-21	1	2010-2	NA	2179	Ciliatocardium ciliatum empty shell	empty test	1	5	4	live barnacle	single complete drill hole on a wall plate	NA
2010-07-21	1	2010-2	NA	2179	Ciliatocardium ciliatum empty shell	empty test	1	6	4	live barnacle	single complete drill hole on a wall plate	NA
2010-07-21	1	2010-2	NA	2179	Ciliatocardium ciliatum empty shell	empty test	2	5	2	live barnacle	absent	NA
2010-07-21	1	2010-2	NA	2179	Ciliatocardium ciliatum empty shell	live barnacle	1	7	6	primary	absent	NA
2010-07-21	1	2010-2	NA	2179	Ciliatocardium ciliatum empty shell	live barnacle	1	6	2	primary	absent	NA
2010-07-21	1	2010-2	NA	2179	Ciliatocardium ciliatum empty shell	live barnacle	1	8	5	primary	absent	NA
2010-07-21	1	2010-2	NA	2179	Ciliatocardium ciliatum empty shell	live barnacle	2	9	6	primary	absent	NA
2010-07-21	1	2010-2	NA	2179	Ciliatocardium ciliatum empty shell	live barnacle	1	8	6	primary	absent	NA
2010-07-21	1	2010-2	NA	2179	Ciliatocardium ciliatum empty shell	live barnacle	1	8	6	primary	absent	NA
2010-07-21	1	2010-2	NA	2179	Ciliatocardium ciliatum empty shell	live barnacle	1	9	6	primary	absent	NA
2010-07-21	1	2010-2	NA	2179	Ciliatocardium ciliatum empty shell	live barnacle	1	4	2	barnacle empty test	absent	NA
2010-07-21	1	2010-2	NA	2179	Ciliatocardium ciliatum empty shell	live barnacle	1	6	3	barnacle empty test	absent	NA
2010-07-21	1	2010-2	NA	2179	Ciliatocardium ciliatum empty shell	live barnacle	1	3	1	barnacle empty test	absent	NA
2010-07-21	1	2010-2	NA	2179	Ciliatocardium ciliatum empty shell	live barnacle	2	6	3	live barnacle	absent	NA
2010-07-21	1	2010-2	NA	2179	Ciliatocardium ciliatum empty shell	live barnacle	1	4	2	live barnacle	absent	NA
2010-07-21	1	2010-2	NA	2179	Ciliatocardium ciliatum empty shell	live barnacle	1	6	3	live barnacle	absent	NA
2010-07-21	1	2010-2	NA	2179	Ciliatocardium ciliatum empty shell	live barnacle	1	6	3	live barnacle	absent	NA
2010-07-21	1	2010-2	NA	2179	Ciliatocardium ciliatum empty shell	live barnacle	1	8	6	primary	absent	NA
2010-07-21	1	2010-2	NA	2179	Ciliatocardium ciliatum empty shell	live barnacle	1	4	2	live barnacle	absent	NA
2010-07-21	1	2010-2	NA	2179	Ciliatocardium ciliatum empty shell	live barnacle	1	9	5	live barnacle	absent	NA
2010-07-21	1	2010-2	NA	2179	Ciliatocardium ciliatum empty shell	live barnacle	1	5	5	live barnacle	absent	NA
2010-07-21	1	2010-2	NA	2179	Ciliatocardium ciliatum empty shell	live barnacle	1	6	5	live barnacle	absent	NA
2010-07-21	1	2010-2	NA	2179	Ciliatocardium ciliatum empty shell	live barnacle	1	0.7	0	primary	absent	NA
2010-07-21	1	2010-2	NA	2179	Ciliatocardium ciliatum empty shell	live barnacle	1	10	6	primary	absent	NA
2010-07-21	1	2010-2	NA	2179	Ciliatocardium ciliatum empty shell	live barnacle	1	2	1	primary	absent	NA
2010-07-21	1	2010-2	NA	2179	Ciliatocardium ciliatum empty shell	live barnacle	3	5	2	primary	absent	NA
2010-07-21	1	2010-2	NA	2179	Ciliatocardium ciliatum empty shell	live barnacle	1	1	1	primary	absent	NA
2010-07-21	1	2010-2	NA	2179	Ciliatocardium ciliatum empty shell	live barnacle	1	5	4	live barnacle	absent	NA
2010-07-21	1	2010-2	NA	2179	Ciliatocardium ciliatum empty shell	live barnacle	1	6	6	primary	absent	NA
2010-07-21	1	2010-2	NA	2179	Ciliatocardium ciliatum empty shell	live barnacle	1	4	2	live barnacle	absent	NA
2010-07-21	1	2010-2	NA	2179	Ciliatocardium ciliatum empty shell	live barnacle	1	7	3	live barnacle	absent	NA
2010-07-21	1	2010-2	NA	2179	Ciliatocardium ciliatum empty shell	live barnacle	1	6	3	live barnacle	absent	NA
2010-07-21	1	2010-2	NA	2179	Ciliatocardium ciliatum empty shell	live barnacle	1	5	2	live barnacle	absent	NA
2010-07-21	1	2010-2	NA	2179	Ciliatocardium ciliatum empty shell	live barnacle	2	0.7	0	primary	absent	NA
2010-07-21	1	2010-2	NA	2179	Ciliatocardium ciliatum empty shell	live barnacle	1	10	6	primary	absent	NA
2010-07-21	1	2010-2	NA	2179	Ciliatocardium ciliatum empty shell	live barnacle	1	10	6	primary	absent	NA
2010-07-21	1	2010-2	NA	2179	Ciliatocardium ciliatum empty shell	live barnacle	1	4	2	primary	absent	NA
2010-07-21	1	2010-2	NA	2180	Serripes groenlandicus empty shell	empty test	1	1	1	primary	absent	NA
2010-07-21	1	2010-2	NA	2180	Serripes groenlandicus empty shell	empty test	2	2	1	primary	absent	NA
2010-07-21	1	2010-2	NA	2180	Serripes groenlandicus empty shell	empty test	18	3	1	primary	absent	NA
2010-07-21	1	2010-2	NA	2180	Serripes groenlandicus empty shell	empty test	35	2	1	primary	absent	NA
2010-07-21	1	2010-2	NA	2180	Serripes groenlandicus empty shell	live barnacle	1	9	2	primary	absent	NA
2010-07-21	1	2010-2	NA	2180	Serripes groenlandicus empty shell	live barnacle	1	5	2	primary	absent	NA
2010-07-21	1	2010-2	NA	2180	Serripes groenlandicus empty shell	live barnacle	1	6	1	primary	absent	NA
2010-07-21	1	2010-2	NA	2180	Serripes groenlandicus empty shell	live barnacle	1	8	1	primary	absent	NA
2010-07-21	1	2010-2	NA	2180	Serripes groenlandicus empty shell	live barnacle	1	7	2	primary	absent	NA
2010-07-21	1	2010-2	NA	2180	Serripes groenlandicus empty shell	live barnacle	1	7	2	primary	absent	NA
2010-07-21	1	2010-2	NA	2180	Serripes groenlandicus empty shell	live barnacle	1	4	2	primary	absent	NA
2010-07-21	1	2010-2	NA	2180	Serripes groenlandicus empty shell	live barnacle	1	8	2	primary	absent	NA
2010-07-21	1	2010-2	NA	2180	Serripes groenlandicus empty shell	live barnacle	1	1	1	primary	absent	NA
2010-07-21	1	2010-2	NA	2180	Serripes groenlandicus empty shell	live barnacle	1	7	2	primary	absent	NA
2010-07-21	1	2010-2	NA	2180	Serripes groenlandicus empty shell	live barnacle	2	9	2	primary	absent	NA
2010-07-21	1	2010-2	NA	2180	Serripes groenlandicus empty shell	live barnacle	1	6	2	primary	absent	NA
2010-07-21	1	2010-2	NA	2180	Serripes groenlandicus empty shell	live barnacle	1	4	2	primary	absent	NA
2010-07-21	1	2010-2	NA	2180	Serripes groenlandicus empty shell	live barnacle	1	6	2	primary	absent	NA
2010-07-21	1	2010-2	NA	2180	Serripes groenlandicus empty shell	live barnacle	3	2	1	primary	absent	NA
2010-07-21	1	2010-2	NA	2180	Serripes groenlandicus empty shell	live barnacle	1	0.7	0	live barnacle	absent	NA
2010-07-21	1	2010-2	NA	2181	no primary substrate	empty test	3	2	1	live barnacle	absent	NA
2010-07-21	1	2010-2	NA	2181	no primary substrate	empty test	1	5	2	barnacle empty test	absent	NA
2010-07-21	1	2010-2	NA	2181	no primary substrate	empty test	1	11	4	barnacle empty test	absent	NA
2010-07-21	1	2010-2	NA	2181	no primary substrate	empty test	1	13	9	primary	absent	NA
2010-07-21	1	2010-2	NA	2181	no primary substrate	empty test	1	2	1	live barnacle	absent	NA
2010-07-21	1	2010-2	NA	2181	no primary substrate	empty test	1	11	4	barnacle empty test	absent	NA
2010-07-21	1	2010-2	NA	2181	no primary substrate	empty test	1	8	4	barnacle empty test	absent	NA
2010-07-21	1	2010-2	NA	2181	no primary substrate	empty test	1	12	5	barnacle empty test	absent	NA
2010-07-21	1	2010-2	NA	2181	no primary substrate	empty test	1	9	3	barnacle empty test	absent	NA
2010-07-21	1	2010-2	NA	2181	no primary substrate	empty test	1	6	2	barnacle empty test	absent	NA
2010-07-21	1	2010-2	NA	2181	no primary substrate	empty test	1	10	3	barnacle empty test	absent	NA
2010-07-21	1	2010-2	NA	2181	no primary substrate	empty test	1	2	1	live barnacle	absent	NA
2010-07-21	1	2010-2	NA	2181	no primary substrate	empty test	1	4	2	barnacle empty test	absent	NA
2010-07-21	1	2010-2	NA	2181	no primary substrate	empty test	2	7	2	live barnacle	absent	NA
2010-07-21	1	2010-2	NA	2181	no primary substrate	empty test	1	6	2	barnacle empty test	absent	NA
2010-07-21	1	2010-2	NA	2181	no primary substrate	empty test	1	5	2	barnacle empty test	absent	NA
2010-07-21	1	2010-2	NA	2181	no primary substrate	empty test	1	7	2	barnacle empty test	absent	NA
2010-07-21	1	2010-2	NA	2181	no primary substrate	empty test	1	8	4	live barnacle	absent	NA
2010-07-21	1	2010-2	NA	2181	no primary substrate	empty test	1	5	2	live barnacle	absent	NA
2010-07-21	1	2010-2	NA	2181	no primary substrate	empty test	1	5	2	barnacle empty test	absent	NA
2010-07-21	1	2010-2	NA	2181	no primary substrate	live barnacle	1	8	4	live barnacle	absent	NA
2010-07-21	1	2010-2	NA	2181	no primary substrate	live barnacle	1	8	3	barnacle empty test	absent	NA
2010-07-21	1	2010-2	NA	2181	no primary substrate	live barnacle	1	6	3	barnacle empty test	absent	NA
2010-07-21	1	2010-2	NA	2181	no primary substrate	live barnacle	1	8	3	barnacle empty test	absent	NA
2010-07-21	1	2010-2	NA	2181	no primary substrate	live barnacle	1	5	2	live barnacle	absent	NA
2010-07-21	1	2010-2	NA	2181	no primary substrate	live barnacle	2	2	1	live barnacle	absent	NA
2010-07-21	1	2010-2	NA	2181	no primary substrate	live barnacle	2	5	2	live barnacle	absent	NA
2010-07-21	1	2010-2	NA	2181	no primary substrate	live barnacle	1	7	4	live barnacle	absent	NA
2010-07-21	1	2010-2	NA	2181	no primary substrate	live barnacle	1	7	3	barnacle empty test	absent	NA
2010-07-21	1	2010-2	NA	2181	no primary substrate	live barnacle	1	8	3	barnacle empty test	absent	NA
2010-07-21	1	2010-2	NA	2181	no primary substrate	live barnacle	1	5	2	barnacle empty test	absent	NA
2010-07-21	1	2010-2	NA	2181	no primary substrate	live barnacle	1	5	1	barnacle empty test	absent	NA
2010-07-21	1	2010-2	NA	2181	no primary substrate	live barnacle	1	10	7	barnacle empty test	absent	NA
2010-07-21	1	2010-2	NA	2181	no primary substrate	live barnacle	1	10	6	barnacle empty test	single complete non-fatal drill hole on the upper part of a wall plate	NA
2010-07-21	1	2010-2	NA	2181	no primary substrate	live barnacle	1	5	2	barnacle empty test	absent	NA
2010-07-21	1	2010-2	NA	2181	no primary substrate	live barnacle	5	5	2	barnacle empty test	absent	NA
2010-07-21	1	2010-2	NA	2181	no primary substrate	live barnacle	2	5	2	barnacle empty test	absent	NA
2010-07-21	1	2010-2	NA	2181	no primary substrate	live barnacle	1	4	1	barnacle empty test	absent	NA
2010-07-21	1	2010-2	NA	2181	no primary substrate	live barnacle	1	6	2	barnacle empty test	absent	NA
2010-07-21	1	2010-2	NA	2181	no primary substrate	live barnacle	1	6	2	barnacle empty test	absent	NA
2010-07-21	1	2010-2	NA	2181	no primary substrate	live barnacle	1	8	3	barnacle empty test	absent	NA
2010-07-21	1	2010-2	NA	2181	no primary substrate	live barnacle	1	2	1	barnacle empty test	absent	NA
2010-07-21	1	2010-2	NA	2181	no primary substrate	live barnacle	1	11	4	barnacle empty test	absent	NA
2010-07-21	1	2010-2	NA	2181	no primary substrate	live barnacle	1	1	0	barnacle empty test	absent	NA
2010-07-21	1	2010-2	NA	2181	no primary substrate	live barnacle	1	6	2	barnacle empty test	absent	NA
2010-07-21	1	2010-2	NA	2182	gravel	live barnacle	2	1	0	live barnacle	absent	NA
2010-07-21	1	2010-2	NA	2182	gravel	live barnacle	1	7	3	primary	absent	NA
2010-07-21	1	2010-2	NA	2182	gravel	live barnacle	1	6	2	primary	absent	NA
2010-07-21	1	2010-2	NA	2182	gravel	live barnacle	2	5	2	primary	absent	NA
2010-07-21	1	2010-2	NA	2182	gravel	live barnacle	2	7	3	primary	absent	NA
2010-07-21	1	2010-2	NA	2182	gravel	live barnacle	1	5	2	live barnacle	absent	NA
2010-07-21	1	2010-2	NA	2182	gravel	live barnacle	8	0.7	0	live barnacle	absent	NA
2010-07-21	1	2010-2	NA	2182	gravel	live barnacle	2	7	3	primary	absent	NA
2010-07-21	1	2010-2	NA	2182	gravel	live barnacle	1	5	3	primary	absent	NA
2010-07-21	1	2010-2	NA	2182	gravel	live barnacle	4	0.7	0	primary	absent	NA
2010-07-21	1	2010-2	NA	2182	gravel	live barnacle	1	6	3	primary	absent	NA
2010-07-21	1	2010-2	NA	2182	gravel	live barnacle	3	8	3	primary	absent	NA
2010-07-21	1	2010-2	NA	2182	gravel	live barnacle	1	6	3	primary	absent	NA
2010-07-21	1	2010-2	NA	2182	gravel	live barnacle	1	8	3	primary	absent	NA
2010-07-21	1	2010-2	NA	2182	gravel	live barnacle	2	2	1	primary	absent	NA
2010-07-21	1	2010-2	NA	2182	gravel	live barnacle	1	6	3	primary	absent	NA
2010-07-21	1	2010-2	NA	2182	gravel	live barnacle	1	6	2	primary	absent	NA
2010-07-21	1	2010-2	NA	2182	gravel	live barnacle	1	5	2	primary	absent	NA
2010-07-21	1	2010-2	NA	2182	gravel	live barnacle	2	3	1	primary	absent	NA
2010-07-21	1	2010-2	NA	2182	gravel	live barnacle	1	5	3	primary	absent	NA
2010-07-21	1	2010-2	NA	2183	Serripes groenlandicus empty shell	empty test	1	9	5	live barnacle	absent	NA
2010-07-21	1	2010-2	NA	2183	Serripes groenlandicus empty shell	empty test	1	3	1	barnacle empty test	single incomplete (blind) drill hole	NA
2010-07-21	1	2010-2	NA	2183	Serripes groenlandicus empty shell	empty test	1	6	5	barnacle empty test	absent	NA
2010-07-21	1	2010-2	NA	2183	Serripes groenlandicus empty shell	empty test	1	5	2	live barnacle	absent	NA
2010-07-21	1	2010-2	NA	2183	Serripes groenlandicus empty shell	empty test	1	9	6	primary	absent	NA
2010-07-21	1	2010-2	NA	2183	Serripes groenlandicus empty shell	live barnacle	1	7	4	live barnacle	absent	NA
2010-07-21	1	2010-2	NA	2183	Serripes groenlandicus empty shell	live barnacle	1	0.7	0	live barnacle	absent	NA
2010-07-21	1	2010-2	NA	2183	Serripes groenlandicus empty shell	live barnacle	1	3	2	barnacle empty test	absent	NA
2010-07-21	1	2010-2	NA	2183	Serripes groenlandicus empty shell	live barnacle	2	13	7	primary	absent	NA
2010-07-21	1	2010-2	NA	2183	Serripes groenlandicus empty shell	live barnacle	8	0.7	0	primary	absent	NA
2010-07-21	1	2010-2	NA	2183	Serripes groenlandicus empty shell	live barnacle	1	3	1	live barnacle	absent	NA
2010-07-21	1	2010-2	NA	2184	Serripes groenlandicus empty shell	empty test	1	8	6	primary	absent	NA
2010-07-21	1	2010-2	NA	2184	Serripes groenlandicus empty shell	live barnacle	2	8	3	live barnacle	absent	NA
2010-07-21	1	2010-2	NA	2184	Serripes groenlandicus empty shell	live barnacle	2	9	4	live barnacle	absent	NA
2010-07-21	1	2010-2	NA	2184	Serripes groenlandicus empty shell	live barnacle	1	7	4	live barnacle	absent	NA
2010-07-21	1	2010-2	NA	2184	Serripes groenlandicus empty shell	live barnacle	1	11	4	live barnacle	absent	NA
2010-07-21	1	2010-2	NA	2184	Serripes groenlandicus empty shell	live barnacle	1	6	3	live barnacle	absent	NA
2010-07-21	1	2010-2	NA	2184	Serripes groenlandicus empty shell	live barnacle	1	8	4	live barnacle	absent	NA
2010-07-21	1	2010-2	NA	2184	Serripes groenlandicus empty shell	live barnacle	1	7	4	live barnacle	absent	NA
2010-07-21	1	2010-2	NA	2184	Serripes groenlandicus empty shell	live barnacle	1	8	4	live barnacle	absent	NA
2010-07-21	1	2010-2	NA	2184	Serripes groenlandicus empty shell	live barnacle	1	8	2	live barnacle	single incomplete (blind) drill hole	NA
2010-07-21	1	2010-2	NA	2184	Serripes groenlandicus empty shell	live barnacle	1	5	2	live barnacle	absent	NA
2010-07-21	1	2010-2	NA	2184	Serripes groenlandicus empty shell	live barnacle	3	0.7	0	live barnacle	absent	NA
2010-07-21	1	2010-2	NA	2184	Serripes groenlandicus empty shell	live barnacle	1	2	1	live barnacle	absent	NA
2010-07-21	1	2010-2	NA	2184	Serripes groenlandicus empty shell	live barnacle	1	9	6	primary	absent	NA
2010-07-21	1	2010-2	NA	2184	Serripes groenlandicus empty shell	live barnacle	1	1	0	live barnacle	absent	NA
2010-07-21	1	2010-2	NA	2184	Serripes groenlandicus empty shell	live barnacle	1	12	6	primary	absent	NA
2010-07-21	1	2010-2	NA	2184	Serripes groenlandicus empty shell	live barnacle	1	8	6	primary	single incomplete (blind) drill hole	NA
2010-07-21	1	2010-2	NA	2184	Serripes groenlandicus empty shell	live barnacle	1	8	6	primary	absent	NA
2010-07-21	1	2010-2	NA	2184	Serripes groenlandicus empty shell	live barnacle	3	9	6	primary	absent	NA
2010-07-21	1	2010-2	NA	2184	Serripes groenlandicus empty shell	live barnacle	1	8	6	primary	single incomplete (blind) drill hole	NA
2010-07-21	1	2010-2	NA	2184	Serripes groenlandicus empty shell	live barnacle	1	10	6	primary	absent	NA
2010-07-21	1	2010-2	NA	2184	Serripes groenlandicus empty shell	live barnacle	1	13	6	primary	absent	NA
2010-07-21	1	2010-2	NA	2184	Serripes groenlandicus empty shell	live barnacle	1	13	6	primary	absent	NA
2010-07-21	1	2010-2	NA	2184	Serripes groenlandicus empty shell	live barnacle	1	13	6	primary	absent	NA
2010-07-21	1	2010-2	NA	2184	Serripes groenlandicus empty shell	live barnacle	1	10	6	primary	absent	NA
2010-07-21	1	2010-2	NA	2184	Serripes groenlandicus empty shell	live barnacle	1	10	6	primary	absent	NA
2010-07-21	1	2010-2	NA	2184	Serripes groenlandicus empty shell	live barnacle	1	12	6	primary	absent	NA
2010-07-21	1	2010-2	NA	2185	Serripes groenlandicus empty shell	empty test	48	2	0	primary	absent	NA
2010-07-21	1	2010-2	NA	2185	Serripes groenlandicus empty shell	empty test	21	1	0	primary	absent	NA
2010-07-21	1	2010-2	NA	2185	Serripes groenlandicus empty shell	live barnacle	1	5	1	primary	absent	NA
2010-07-21	1	2010-2	NA	2185	Serripes groenlandicus empty shell	live barnacle	1	0.8	0	other	absent	NA
2010-07-21	1	2010-2	NA	2185	Serripes groenlandicus empty shell	live barnacle	1	3	1	primary	absent	NA
2010-07-21	1	2010-2	NA	2185	Serripes groenlandicus empty shell	live barnacle	1	0.8	0	primary	absent	NA
2010-07-21	1	2010-2	NA	2185	Serripes groenlandicus empty shell	live barnacle	2	0.7	0	primary	absent	NA
2010-07-21	1	2010-2	NA	2186	Serripes groenlandicus empty shell	empty test	42	2	0	primary	absent	NA
2010-07-21	1	2010-2	NA	2186	Serripes groenlandicus empty shell	empty test	51	1	0	primary	absent	NA
2010-07-21	1	2010-2	NA	2186	Serripes groenlandicus empty shell	live barnacle	1	3	1	primary	absent	NA
2010-07-21	1	2010-2	NA	2186	Serripes groenlandicus empty shell	live barnacle	5	0.7	0	primary	absent	NA
2010-07-21	1	2010-2	NA	2186	Serripes groenlandicus empty shell	live barnacle	2	0.8	0	primary	absent	NA
2010-07-21	1	2010-2	NA	2186	Serripes groenlandicus empty shell	live barnacle	2	1	0	primary	absent	NA
2010-07-21	1	2010-2	NA	2186	Serripes groenlandicus empty shell	live barnacle	1	4	2	primary	absent	NA
2010-07-21	1	2010-2	NA	2186	Serripes groenlandicus empty shell	live barnacle	1	5	2	primary	absent	NA
2010-07-21	1	2010-2	NA	2186	Serripes groenlandicus empty shell	live barnacle	7	2	1	primary	absent	NA
2010-07-21	1	2010-2	NA	2186	Serripes groenlandicus empty shell	live barnacle	1	6	2	primary	absent	NA
2010-07-21	1	2010-2	NA	2187	Serripes groenlandicus empty shell	empty test	2	4	2	barnacle empty test	absent	NA
2010-07-21	1	2010-2	NA	2187	Serripes groenlandicus empty shell	empty test	1	4	2	barnacle empty test	absent	NA
2010-07-21	1	2010-2	NA	2187	Serripes groenlandicus empty shell	empty test	6	2	1	barnacle empty test	absent	NA
2010-07-21	1	2010-2	NA	2187	Serripes groenlandicus empty shell	empty test	1	9	3	barnacle empty test	absent	NA
2010-07-21	1	2010-2	NA	2187	Serripes groenlandicus empty shell	empty test	2	4	2	barnacle empty test	absent	NA
2010-07-21	1	2010-2	NA	2187	Serripes groenlandicus empty shell	empty test	1	6	4	barnacle empty test	absent	NA
2010-07-21	1	2010-2	NA	2187	Serripes groenlandicus empty shell	empty test	1	3	1	barnacle empty test	absent	NA
2010-07-21	1	2010-2	NA	2187	Serripes groenlandicus empty shell	empty test	1	6	3	barnacle empty test	absent	NA
2010-07-21	1	2010-2	NA	2187	Serripes groenlandicus empty shell	empty test	1	10	5	barnacle empty test	absent	NA
2010-07-21	1	2010-2	NA	2187	Serripes groenlandicus empty shell	empty test	1	6	3	barnacle empty test	absent	NA
2010-07-21	1	2010-2	NA	2187	Serripes groenlandicus empty shell	empty test	1	5	2	barnacle empty test	absent	NA
2010-07-21	1	2010-2	NA	2187	Serripes groenlandicus empty shell	empty test	1	2	1	barnacle empty test	absent	NA
2010-07-21	1	2010-2	NA	2187	Serripes groenlandicus empty shell	empty test	1	8	4	barnacle empty test	absent	NA
2010-07-21	1	2010-2	NA	2187	Serripes groenlandicus empty shell	empty test	1	7	3	barnacle empty test	absent	NA
2010-07-21	1	2010-2	NA	2187	Serripes groenlandicus empty shell	empty test	1	12	7	primary	absent	NA
2010-07-21	1	2010-2	NA	2187	Serripes groenlandicus empty shell	empty test	1	9	5	primary	absent	NA
2010-07-21	1	2010-2	NA	2187	Serripes groenlandicus empty shell	empty test	1	13	9	primary	absent	NA
2010-07-21	1	2010-2	NA	2187	Serripes groenlandicus empty shell	empty test	3	1	0	primary	absent	NA
2010-07-21	1	2010-2	NA	2187	Serripes groenlandicus empty shell	empty test	1	3	1	primary	absent	NA
2010-07-21	1	2010-2	NA	2187	Serripes groenlandicus empty shell	empty test	1	11	4	primary	absent	NA
2010-07-21	1	2010-2	NA	2187	Serripes groenlandicus empty shell	empty test	1	10	4	primary	absent	NA
2010-07-21	1	2010-2	NA	2187	Serripes groenlandicus empty shell	empty test	5	3	2	barnacle empty test	absent	NA
2010-07-21	1	2010-2	NA	2187	Serripes groenlandicus empty shell	empty test	1	6	3	barnacle empty test	absent	NA
2010-07-21	1	2010-2	NA	2188	Buccinum undatum empty shell	empty test	1	2	1	primary	absent	NA
2010-07-21	1	2010-2	NA	2188	Buccinum undatum empty shell	empty test	1	6	3	primary	absent	NA
2010-07-21	1	2010-2	NA	2188	Buccinum undatum empty shell	empty test	1	1	0	live barnacle	absent	NA
2010-07-21	1	2010-2	NA	2188	Buccinum undatum empty shell	empty test	1	3	1	primary	absent	NA
2010-07-21	1	2010-2	NA	2188	Buccinum undatum empty shell	live barnacle	1	10	4	primary	absent	NA
2010-07-21	1	2010-2	NA	2188	Buccinum undatum empty shell	live barnacle	1	8	4	primary	absent	NA
2010-07-21	1	2010-2	NA	2188	Buccinum undatum empty shell	live barnacle	1	10	4	primary	absent	NA
2010-07-21	1	2010-2	NA	2188	Buccinum undatum empty shell	live barnacle	1	8	4	primary	absent	NA
2010-07-21	1	2010-2	NA	2188	Buccinum undatum empty shell	live barnacle	1	1	0	other	absent	NA
2010-07-21	1	2010-2	NA	2188	Buccinum undatum empty shell	live barnacle	1	8	4	primary	absent	NA
2010-07-21	1	2010-2	NA	2189	Arctica islandica empty shell	empty test	1	9	4	primary	absent	NA
2010-07-21	1	2010-2	NA	2189	Arctica islandica empty shell	empty test	1	10	6	primary	absent	NA
2010-07-21	1	2010-2	NA	2189	Arctica islandica empty shell	empty test	1	7	4	live barnacle	absent	NA
2010-07-21	1	2010-2	NA	2189	Arctica islandica empty shell	empty test	1	6	2	live barnacle	absent	NA
2010-07-21	1	2010-2	NA	2189	Arctica islandica empty shell	empty test	1	5	2	live barnacle	absent	NA
2010-07-21	1	2010-2	NA	2189	Arctica islandica empty shell	empty test	1	12	7	primary	absent	NA
2010-07-21	1	2010-2	NA	2189	Arctica islandica empty shell	empty test	1	11	5	primary	absent	NA
2010-07-21	1	2010-2	NA	2189	Arctica islandica empty shell	live barnacle	1	12	7	primary	absent	NA
2010-07-21	1	2010-2	NA	2189	Arctica islandica empty shell	live barnacle	1	5	2	live barnacle	absent	NA
2010-07-21	1	2010-2	NA	2189	Arctica islandica empty shell	live barnacle	1	10	6	primary	absent	NA
2010-07-21	1	2010-2	NA	2189	Arctica islandica empty shell	live barnacle	1	7	6	primary	absent	NA
2010-07-21	1	2010-2	NA	2189	Arctica islandica empty shell	live barnacle	1	8	6	primary	absent	NA
2010-07-21	1	2010-2	NA	2189	Arctica islandica empty shell	live barnacle	1	10	7	primary	absent	NA
2010-07-21	1	2010-2	NA	2189	Arctica islandica empty shell	live barnacle	1	10	7	primary	absent	NA
2010-07-21	1	2010-2	NA	2189	Arctica islandica empty shell	live barnacle	1	11	7	primary	absent	NA
2010-07-21	1	2010-2	NA	2189	Arctica islandica empty shell	live barnacle	1	6	2	live barnacle	absent	NA
2010-07-21	1	2010-2	NA	2189	Arctica islandica empty shell	live barnacle	1	6	3	live barnacle	single incomplete (blind) drill hole	NA
2010-07-21	1	2010-2	NA	2189	Arctica islandica empty shell	live barnacle	1	9	7	primary	single complete non-fatal drill hole on the upper part of a wall plate	NA
2010-07-21	1	2010-2	NA	2189	Arctica islandica empty shell	live barnacle	1	4	1	live barnacle	absent	NA
2010-07-21	1	2010-2	NA	2189	Arctica islandica empty shell	live barnacle	1	6	3	live barnacle	absent	NA
2010-07-21	1	2010-2	NA	2189	Arctica islandica empty shell	live barnacle	1	9	5	live barnacle	absent	NA
2010-07-21	1	2010-2	NA	2189	Arctica islandica empty shell	live barnacle	1	7	5	live barnacle	absent	NA
2010-07-21	1	2010-2	NA	2189	Arctica islandica empty shell	live barnacle	1	9	5	barnacle empty test	absent	NA
2010-07-21	1	2010-2	NA	2189	Arctica islandica empty shell	live barnacle	1	8	6	barnacle empty test	absent	NA
2010-07-21	1	2010-2	NA	2189	Arctica islandica empty shell	live barnacle	1	6	3	barnacle empty test	absent	NA
2010-07-21	1	2010-2	NA	2189	Arctica islandica empty shell	live barnacle	2	6	3	barnacle empty test	absent	NA
2010-07-21	1	2010-2	NA	2189	Arctica islandica empty shell	live barnacle	1	4	1	primary	absent	NA
2010-07-21	1	2010-2	NA	2189	Arctica islandica empty shell	live barnacle	1	5	3	barnacle empty test	absent	NA
2010-07-21	1	2010-2	NA	2189	Arctica islandica empty shell	live barnacle	1	6	5	primary	absent	NA
2010-07-21	1	2010-2	NA	2189	Arctica islandica empty shell	live barnacle	1	5	2	live barnacle	absent	NA
2010-07-21	1	2010-2	NA	2189	Arctica islandica empty shell	live barnacle	1	12	6	primary	absent	NA
2010-07-21	1	2010-2	NA	2189	Arctica islandica empty shell	live barnacle	1	8	5	primary	absent	NA
2010-07-21	1	2010-2	NA	2189	Arctica islandica empty shell	live barnacle	1	6	3	live barnacle	absent	NA
2010-07-21	1	2010-2	NA	2189	Arctica islandica empty shell	live barnacle	1	8	6	primary	absent	NA
2010-07-21	1	2010-2	NA	2189	Arctica islandica empty shell	live barnacle	1	10	6	primary	absent	NA
2010-07-21	1	2010-2	NA	2189	Arctica islandica empty shell	live barnacle	1	10	6	primary	absent	NA
2010-07-21	1	2010-2	NA	2189	Arctica islandica empty shell	live barnacle	1	9	6	primary	absent	NA
2010-07-21	1	2010-2	NA	2189	Arctica islandica empty shell	live barnacle	1	10	7	primary	absent	NA
2010-07-21	1	2010-2	NA	2189	Arctica islandica empty shell	live barnacle	2	10	6	primary	absent	NA
2010-07-21	1	2010-2	NA	2189	Arctica islandica empty shell	live barnacle	1	13	7	primary	absent	NA
2010-07-21	1	2010-2	NA	2189	Arctica islandica empty shell	live barnacle	1	13	7	primary	absent	NA
2010-07-21	1	2010-2	NA	2189	Arctica islandica empty shell	live barnacle	1	12	7	primary	absent	NA
2010-07-21	1	2010-2	NA	2189	Arctica islandica empty shell	live barnacle	1	6	6	primary	absent	NA
2010-07-21	1	2010-2	NA	2189	Arctica islandica empty shell	live barnacle	1	12	7	primary	absent	NA
2010-07-21	1	2010-2	NA	2189	Arctica islandica empty shell	live barnacle	1	9	7	primary	absent	NA
2010-07-21	1	2010-2	NA	2189	Arctica islandica empty shell	live barnacle	1	12	7	primary	absent	NA
2010-07-21	1	2010-2	NA	2189	Arctica islandica empty shell	live barnacle	1	12	7	primary	absent	NA
2010-07-21	1	2010-2	NA	2189	Arctica islandica empty shell	live barnacle	1	11	7	primary	absent	NA
2010-07-21	1	2010-2	NA	2189	Arctica islandica empty shell	live barnacle	1	11	7	primary	absent	NA
2010-07-21	1	2010-2	NA	2189	Arctica islandica empty shell	live barnacle	1	11	7	primary	absent	NA
2010-07-21	1	2010-2	NA	2189	Arctica islandica empty shell	live barnacle	1	11	7	primary	absent	NA
2010-07-21	1	2010-2	NA	2189	Arctica islandica empty shell	live barnacle	1	10	7	primary	absent	NA
2010-07-21	1	2010-2	NA	2189	Arctica islandica empty shell	live barnacle	1	10	7	primary	absent	NA
2010-07-21	1	2010-2	NA	2190	no primary substrate	empty test	1	8	5	barnacle empty test	absent	NA
2010-07-21	1	2010-2	NA	2190	no primary substrate	empty test	1	5	1	barnacle empty test	absent	NA
2010-07-21	1	2010-2	NA	2190	no primary substrate	empty test	1	5	2	barnacle empty test	absent	NA
2010-07-21	1	2010-2	NA	2190	no primary substrate	empty test	1	3	2	barnacle empty test	absent	NA
2010-07-21	1	2010-2	NA	2190	no primary substrate	empty test	3	5	2	barnacle empty test	absent	NA
2010-07-21	1	2010-2	NA	2190	no primary substrate	empty test	1	5	2	barnacle empty test	absent	NA
2010-07-21	1	2010-2	NA	2190	no primary substrate	empty test	1	2	1	barnacle empty test	absent	NA
2010-07-21	1	2010-2	NA	2190	no primary substrate	empty test	1	5	1	barnacle empty test	absent	NA
2010-07-21	1	2010-2	NA	2190	no primary substrate	empty test	1	3	1	barnacle empty test	absent	NA
2010-07-21	1	2010-2	NA	2190	no primary substrate	empty test	1	2	1	barnacle empty test	absent	NA
2010-07-21	1	2010-2	NA	2190	no primary substrate	empty test	1	8	3	barnacle empty test	absent	NA
2010-07-21	1	2010-2	NA	2190	no primary substrate	empty test	1	2	1	barnacle empty test	absent	NA
2010-07-21	1	2010-2	NA	2190	no primary substrate	empty test	1	3	1	barnacle empty test	absent	NA
2010-07-21	1	2010-2	NA	2190	no primary substrate	empty test	1	2	1	barnacle empty test	absent	NA
2010-07-21	1	2010-2	NA	2190	no primary substrate	empty test	1	11	6	barnacle empty test	absent	NA
2010-07-21	1	2010-2	NA	2190	no primary substrate	empty test	1			no substrate	absent	NA
2010-07-21	1	2010-2	NA	2190	no primary substrate	empty test	1	3	1	barnacle empty test	absent	NA
2010-07-21	1	2010-2	NA	2190	no primary substrate	empty test	1	6	1	barnacle empty test	absent	NA
2010-07-21	1	2010-2	NA	2191	no primary substrate	empty test	1			no substrate	absent	NA
2010-07-21	1	2010-2	NA	2191	no primary substrate	live barnacle	1	10	4	live barnacle	absent	NA
2010-07-21	1	2010-2	NA	2191	no primary substrate	live barnacle	1	8	3	live barnacle	absent	NA
2010-07-21	1	2010-2	NA	2191	no primary substrate	live barnacle	1	3	1	live barnacle	absent	NA
2010-07-21	1	2010-2	NA	2191	no primary substrate	live barnacle	1	4	2	live barnacle	absent	NA
2010-07-21	1	2010-2	NA	2191	no primary substrate	live barnacle	1	3	2	live barnacle	absent	NA
2010-07-21	1	2010-2	NA	2191	no primary substrate	live barnacle	1	3	1	live barnacle	absent	NA
2010-07-21	1	2010-2	NA	2191	no primary substrate	live barnacle	1	4	3	live barnacle	absent	NA
2010-07-21	1	2010-2	NA	2191	no primary substrate	live barnacle	1	12	5	barnacle empty test	absent	NA
2010-07-21	1	2010-2	NA	2191	no primary substrate	live barnacle	1	9	4	live barnacle	absent	NA
2010-07-21	1	2010-2	NA	2191	no primary substrate	live barnacle	1	10	4	live barnacle	single incomplete (blind) drill hole	NA
2010-07-21	1	2010-2	NA	2191	no primary substrate	live barnacle	1	2	1	live barnacle	absent	NA
2010-07-21	1	2010-2	NA	2191	no primary substrate	live barnacle	1	2	0	live barnacle	absent	NA
2010-07-21	1	2010-2	NA	2191	no primary substrate	live barnacle	2	1	0	live barnacle	absent	NA
2010-07-21	1	2010-2	NA	2191	no primary substrate	live barnacle	1	8	4	live barnacle	absent	NA
2010-07-21	1	2010-2	NA	2192	no primary substrate	empty test	1	11	6	barnacle empty test	absent	NA
2010-07-21	1	2010-2	NA	2192	no primary substrate	empty test	2	1	0	barnacle empty test	absent	NA
2010-07-21	1	2010-2	NA	2192	no primary substrate	empty test	1	4	1	barnacle empty test	absent	NA
2010-07-21	1	2010-2	NA	2192	no primary substrate	empty test	1	3	1	live barnacle	absent	NA
2010-07-21	1	2010-2	NA	2192	no primary substrate	empty test	1	3	1	live barnacle	absent	NA
2010-07-21	1	2010-2	NA	2192	no primary substrate	empty test	1	3	2	live barnacle	absent	NA
2010-07-21	1	2010-2	NA	2192	no primary substrate	empty test	1	10	5	barnacle empty test	absent	NA
2010-07-21	1	2010-2	NA	2192	no primary substrate	empty test	1			no substrate	absent	NA
2010-07-21	1	2010-2	NA	2192	no primary substrate	empty test	1	2	0	barnacle empty test	absent	NA
2010-07-21	1	2010-2	NA	2192	no primary substrate	live barnacle	1	7	2	live barnacle	absent	NA
2010-07-21	1	2010-2	NA	2192	no primary substrate	live barnacle	1	7	3	live barnacle	absent	NA
2010-07-21	1	2010-2	NA	2192	no primary substrate	live barnacle	1	6	3	live barnacle	absent	NA
2010-07-21	1	2010-2	NA	2192	no primary substrate	live barnacle	1	6	3	live barnacle	single complete drill hole on a wall plate	NA
2010-07-21	1	2010-2	NA	2192	no primary substrate	live barnacle	1	0.7	0	live barnacle	absent	NA
2010-07-21	1	2010-2	NA	2192	no primary substrate	live barnacle	1	2	1	live barnacle	absent	NA
2010-07-21	1	2010-2	NA	2192	no primary substrate	live barnacle	1	4	2	live barnacle	absent	NA
2010-07-21	1	2010-2	NA	2192	no primary substrate	live barnacle	1	7	2	live barnacle	absent	NA
2010-07-21	1	2010-2	NA	2192	no primary substrate	live barnacle	2	4	1	barnacle empty test	absent	NA
2010-07-21	1	2010-2	NA	2192	no primary substrate	live barnacle	1	5	1	live barnacle	absent	NA
2010-07-21	1	2010-2	NA	2192	no primary substrate	live barnacle	1	3	1	live barnacle	absent	NA
2010-07-21	1	2010-2	NA	2192	no primary substrate	live barnacle	1	5	2	barnacle empty test	absent	NA
2010-07-21	1	2010-2	NA	2192	no primary substrate	live barnacle	1	8	3	barnacle empty test	absent	NA
2010-07-21	1	2010-2	NA	2192	no primary substrate	live barnacle	1	3	1	barnacle empty test	absent	NA
2010-07-21	1	2010-2	NA	2192	no primary substrate	live barnacle	1	8	4	barnacle empty test	absent	NA
2010-07-21	1	2010-2	NA	2192	no primary substrate	live barnacle	1	8	3	barnacle empty test	absent	NA
2010-07-21	1	2010-2	NA	2192	no primary substrate	live barnacle	2	8	3	barnacle empty test	absent	NA
2010-07-21	1	2010-2	NA	2193	Serripes groenlandicus empty shell	empty test	3	6	3	primary	absent	NA
2010-07-21	1	2010-2	NA	2193	Serripes groenlandicus empty shell	empty test	1	2	1	live barnacle	absent	NA
2010-07-21	1	2010-2	NA	2193	Serripes groenlandicus empty shell	empty test	1	11	5	primary	absent	NA
2010-07-21	1	2010-2	NA	2193	Serripes groenlandicus empty shell	empty test	1	9	3	barnacle empty test	absent	NA
2010-07-21	1	2010-2	NA	2193	Serripes groenlandicus empty shell	empty test	1	4	2	live barnacle	absent	NA
2010-07-21	1	2010-2	NA	2193	Serripes groenlandicus empty shell	empty test	1	2	0	barnacle empty test	absent	NA
2010-07-21	1	2010-2	NA	2193	Serripes groenlandicus empty shell	empty test	2	2	1	barnacle empty test	absent	NA
2010-07-21	1	2010-2	NA	2193	Serripes groenlandicus empty shell	empty test	1	3	1	barnacle empty test	absent	NA
2010-07-21	1	2010-2	NA	2193	Serripes groenlandicus empty shell	empty test	2	5	3	primary	absent	NA
2010-07-21	1	2010-2	NA	2193	Serripes groenlandicus empty shell	live barnacle	1	6	3	live barnacle	absent	NA
2010-07-21	1	2010-2	NA	2193	Serripes groenlandicus empty shell	live barnacle	1	2	1	live barnacle	absent	NA
2010-07-21	1	2010-2	NA	2193	Serripes groenlandicus empty shell	live barnacle	1	6	2	barnacle empty test	absent	NA
2010-07-21	1	2010-2	NA	2193	Serripes groenlandicus empty shell	live barnacle	1	4	2	barnacle empty test	absent	NA
2010-07-21	1	2010-2	NA	2193	Serripes groenlandicus empty shell	live barnacle	1	2	1	live barnacle	absent	NA
2010-07-21	1	2010-2	NA	2193	Serripes groenlandicus empty shell	live barnacle	1	6	2	live barnacle	absent	NA
2010-07-21	1	2010-2	NA	2193	Serripes groenlandicus empty shell	live barnacle	1	6	1	live barnacle	absent	NA
2010-07-21	1	2010-2	NA	2193	Serripes groenlandicus empty shell	live barnacle	1	4	1	live barnacle	absent	NA
2010-07-21	1	2010-2	NA	2193	Serripes groenlandicus empty shell	live barnacle	1	7	3	live barnacle	absent	NA
2010-07-21	1	2010-2	NA	2193	Serripes groenlandicus empty shell	live barnacle	1	10	5	primary	absent	NA
2010-07-21	1	2010-2	NA	2193	Serripes groenlandicus empty shell	live barnacle	1	7	3	primary	absent	NA
2010-07-21	1	2010-2	NA	2193	Serripes groenlandicus empty shell	live barnacle	1	10	5	primary	absent	NA
2010-07-21	1	2010-2	NA	2193	Serripes groenlandicus empty shell	live barnacle	1	11	5	primary	absent	NA
2010-07-21	1	2010-2	NA	2193	Serripes groenlandicus empty shell	live barnacle	1	6	3	live barnacle	absent	NA
2010-07-21	1	2010-2	NA	2194	Serripes groenlandicus empty shell	empty test	1	9	3	live barnacle	absent	NA
2010-07-21	1	2010-2	NA	2194	Serripes groenlandicus empty shell	live barnacle	1	4	1	live barnacle	absent	NA
2010-07-21	1	2010-2	NA	2194	Serripes groenlandicus empty shell	live barnacle	1	7	4	live barnacle	absent	NA
2010-07-21	1	2010-2	NA	2194	Serripes groenlandicus empty shell	live barnacle	1	8	3	live barnacle	absent	NA
2010-07-21	1	2010-2	NA	2194	Serripes groenlandicus empty shell	live barnacle	1	9	4	live barnacle	absent	NA
2010-07-21	1	2010-2	NA	2194	Serripes groenlandicus empty shell	live barnacle	1	6	3	live barnacle	absent	NA
2010-07-21	1	2010-2	NA	2194	Serripes groenlandicus empty shell	live barnacle	1	7	5	live barnacle	absent	NA
2010-07-21	1	2010-2	NA	2194	Serripes groenlandicus empty shell	live barnacle	1	7	4	live barnacle	absent	NA
2010-07-21	1	2010-2	NA	2194	Serripes groenlandicus empty shell	live barnacle	1	12	6	primary	absent	NA
2010-07-21	1	2010-2	NA	2194	Serripes groenlandicus empty shell	live barnacle	1	5	2	live barnacle	absent	NA
2010-07-21	1	2010-2	NA	2194	Serripes groenlandicus empty shell	live barnacle	1	7	4	live barnacle	absent	NA
2010-07-21	1	2010-2	NA	2194	Serripes groenlandicus empty shell	live barnacle	1	3	1	live barnacle	absent	NA
2010-07-21	1	2010-2	NA	2194	Serripes groenlandicus empty shell	live barnacle	1	1	0	live barnacle	absent	NA
2010-07-21	1	2010-2	NA	2194	Serripes groenlandicus empty shell	live barnacle	1	10	5	primary	absent	NA
2010-07-21	1	2010-2	NA	2194	Serripes groenlandicus empty shell	live barnacle	2	11	6	primary	absent	NA
2010-07-21	1	2010-2	NA	2194	Serripes groenlandicus empty shell	live barnacle	2	10	5	live barnacle	absent	NA
2011-07-24	1	2011-1	NA	2317	Serripes groenlandicus empty shell	empty test	1	11	7	primary	single complete drill hole on a wall plate	0
2011-07-24	1	2011-1	NA	2317	Serripes groenlandicus empty shell	empty test	1	6	3	live barnacle	absent	0
2011-07-24	1	2011-1	NA	2317	Serripes groenlandicus empty shell	empty test	1	2	0	primary	absent	0
2011-07-24	1	2011-1	NA	2317	Serripes groenlandicus empty shell	empty test	1	11	7	primary	absent	0
2011-07-24	1	2011-1	NA	2317	Serripes groenlandicus empty shell	empty test	1	6	2	primary	absent	0
2011-07-24	1	2011-1	NA	2317	Serripes groenlandicus empty shell	empty test	1	6	2	primary	single complete drill hole on a wall plate	0
2011-07-24	1	2011-1	NA	2317	Serripes groenlandicus empty shell	empty test	1	1	0	live barnacle	single complete drill hole on a wall plate	0
2011-07-24	1	2011-1	NA	2317	Serripes groenlandicus empty shell	empty test	1	2	0	live barnacle	absent	0
2011-07-24	1	2011-1	NA	2317	Serripes groenlandicus empty shell	empty test	1	1	0	live barnacle	absent	0
2011-07-24	1	2011-1	NA	2317	Serripes groenlandicus empty shell	empty test	1	12	9	primary	single incomplete (blind) drill hole	0
2011-07-24	1	2011-1	NA	2317	Serripes groenlandicus empty shell	empty test	1	13	7	primary	single complete drill hole on a wall plate	0
2011-07-24	1	2011-1	NA	2317	Serripes groenlandicus empty shell	empty test	1	1	0	NA	absent	0
2011-07-24	1	2011-1	NA	2317	Serripes groenlandicus empty shell	empty test	1	9		barnacle empty test	absent	0
2011-07-24	1	2011-1	NA	2317	Serripes groenlandicus empty shell	live barnacle	1	1	0	live barnacle	absent	NA
2011-07-24	1	2011-1	NA	2317	Serripes groenlandicus empty shell	live barnacle	1	2	0	live barnacle	absent	NA
2011-07-24	1	2011-1	NA	2317	Serripes groenlandicus empty shell	live barnacle	1	5	1	live barnacle	absent	NA
2011-07-24	1	2011-1	NA	2317	Serripes groenlandicus empty shell	live barnacle	1	5	1	live barnacle	absent	NA
2011-07-24	1	2011-1	NA	2317	Serripes groenlandicus empty shell	live barnacle	1	5	1	live barnacle	absent	NA
2011-07-24	1	2011-1	NA	2317	Serripes groenlandicus empty shell	live barnacle	1	1.5	0	live barnacle	absent	NA
2011-07-24	1	2011-1	NA	2317	Serripes groenlandicus empty shell	live barnacle	1	5	1	live barnacle	absent	NA
2011-07-24	1	2011-1	NA	2317	Serripes groenlandicus empty shell	live barnacle	1	6	1	live barnacle	absent	NA
2011-07-24	1	2011-1	NA	2317	Serripes groenlandicus empty shell	live barnacle	2	1	0	live barnacle	absent	NA
2011-07-24	1	2011-1	NA	2317	Serripes groenlandicus empty shell	live barnacle	1	13	8	primary	single incomplete (blind) drill hole	NA
2011-07-24	1	2011-1	NA	2317	Serripes groenlandicus empty shell	live barnacle	1	1	0	live barnacle	absent	NA
2011-07-24	1	2011-1	NA	2317	Serripes groenlandicus empty shell	live barnacle	1	8	2	live barnacle	absent	NA
2011-07-24	1	2011-1	NA	2317	Serripes groenlandicus empty shell	live barnacle	1	1	0	live barnacle	absent	NA
2011-07-24	1	2011-1	NA	2317	Serripes groenlandicus empty shell	live barnacle	1	5	2	live barnacle	absent	NA
2011-07-24	1	2011-1	NA	2317	Serripes groenlandicus empty shell	live barnacle	1	1	0	live barnacle	absent	NA
2011-07-24	1	2011-1	NA	2317	Serripes groenlandicus empty shell	live barnacle	1	4	1	live barnacle	absent	NA
2011-07-24	1	2011-1	NA	2317	Serripes groenlandicus empty shell	live barnacle	1	1	0	live barnacle	absent	NA
2011-07-24	1	2011-1	NA	2317	Serripes groenlandicus empty shell	live barnacle	1	5	1	live barnacle	absent	NA
2011-07-24	1	2011-1	NA	2317	Serripes groenlandicus empty shell	live barnacle	1	1	0	live barnacle	absent	NA
2011-07-24	1	2011-1	NA	2317	Serripes groenlandicus empty shell	live barnacle	1	10	5	live barnacle	absent	NA
2011-07-24	1	2011-1	NA	2317	Serripes groenlandicus empty shell	live barnacle	1	15	8	primary	absent	NA
2011-07-24	1	2011-1	NA	2317	Serripes groenlandicus empty shell	live barnacle	1	5	1	live barnacle	absent	NA
2011-07-24	1	2011-1	NA	2317	Serripes groenlandicus empty shell	live barnacle	1	5.5	1	live barnacle	absent	NA
2011-07-24	1	2011-1	NA	2317	Serripes groenlandicus empty shell	live barnacle	1	1	0	live barnacle	absent	NA
2011-07-24	1	2011-1	NA	2317	Serripes groenlandicus empty shell	live barnacle	1	1	0	live barnacle	absent	NA
2011-07-24	1	2011-1	NA	2317	Serripes groenlandicus empty shell	live barnacle	1	10	5	primary	absent	NA
2011-07-24	1	2011-1	NA	2317	Serripes groenlandicus empty shell	live barnacle	1	11	8	primary	absent	NA
2011-07-24	1	2011-1	NA	2317	Serripes groenlandicus empty shell	live barnacle	1	1	0	live barnacle	absent	NA
2011-07-24	1	2011-1	NA	2317	Serripes groenlandicus empty shell	live barnacle	1	15	8	primary	absent	NA
2011-07-24	1	2011-1	NA	2317	Serripes groenlandicus empty shell	live barnacle	1	13	8	primary	absent	NA
2011-07-24	1	2011-1	NA	2317	Serripes groenlandicus empty shell	live barnacle	1	11	8	primary	absent	NA
2011-07-24	1	2011-1	NA	2317	Serripes groenlandicus empty shell	live barnacle	1	14	5	live barnacle	absent	NA
2011-07-24	1	2011-1	NA	2317	Serripes groenlandicus empty shell	live barnacle	1	1	0	live barnacle	absent	NA
2011-07-24	1	2011-1	NA	2317	Serripes groenlandicus empty shell	live barnacle	1	14	8	primary	absent	NA
2011-07-24	1	2011-1	NA	2317	Serripes groenlandicus empty shell	live barnacle	1	5.5	1	live barnacle	absent	NA
2011-07-24	1	2011-1	NA	2317	Serripes groenlandicus empty shell	live barnacle	1	5	1	live barnacle	absent	NA
2011-07-24	1	2011-1	NA	2317	Serripes groenlandicus empty shell	live barnacle	1	3.5	1	live barnacle	absent	NA
2011-07-24	1	2011-1	NA	2317	Serripes groenlandicus empty shell	live barnacle	2	1	0	live barnacle	absent	NA
2011-07-24	1	2011-1	NA	2317	Serripes groenlandicus empty shell	live barnacle	1	10	4	live barnacle	absent	NA
2011-07-24	1	2011-1	NA	2317	Serripes groenlandicus empty shell	live barnacle	1	10	3	live barnacle	absent	NA
2011-07-24	1	2011-1	NA	2317	Serripes groenlandicus empty shell	live barnacle	1	6	2	live barnacle	absent	NA
2011-07-24	1	2011-1	NA	2317	Serripes groenlandicus empty shell	live barnacle	1	6	3	live barnacle	absent	NA
2011-07-24	1	2011-1	NA	2317	Serripes groenlandicus empty shell	live barnacle	1	10	8	primary	absent	NA
2011-07-24	1	2011-1	NA	2317	Serripes groenlandicus empty shell	live barnacle	1	6.5	1	live barnacle	absent	NA
2011-07-24	1	2011-1	NA	2317	Serripes groenlandicus empty shell	live barnacle	1	1.5	0	live barnacle	absent	NA
2011-07-24	1	2011-1	NA	2317	Serripes groenlandicus empty shell	live barnacle	1	6	2	live barnacle	absent	NA
2011-07-24	1	2011-1	NA	2317	Serripes groenlandicus empty shell	live barnacle	1	2	0	live barnacle	absent	NA
2011-07-24	1	2011-1	NA	2317	Serripes groenlandicus empty shell	live barnacle	1	9	4	live barnacle	absent	NA
2011-07-24	1	2011-1	NA	2317	Serripes groenlandicus empty shell	live barnacle	1	1	0	live barnacle	absent	NA
2011-07-24	1	2011-1	NA	2317	Serripes groenlandicus empty shell	live barnacle	1	10	4	live barnacle	absent	NA
2011-07-24	1	2011-1	NA	2317	Serripes groenlandicus empty shell	live barnacle	1	13		live barnacle	absent	NA
2011-07-24	1	2011-1	NA	2317	Serripes groenlandicus empty shell	live barnacle	1	1	0	live barnacle	absent	NA
2011-07-24	1	2011-1	NA	2317	Serripes groenlandicus empty shell	live barnacle	1	4	1	live barnacle	absent	NA
2011-07-24	1	2011-1	NA	2317	Serripes groenlandicus empty shell	live barnacle	1	5	0	live barnacle	absent	NA
2011-07-24	1	2011-1	NA	2317	Serripes groenlandicus empty shell	live barnacle	1	9	2	live barnacle	absent	NA
2011-07-24	1	2011-1	NA	2317	Serripes groenlandicus empty shell	live barnacle	1	0.5	0	live barnacle	absent	NA
2011-07-24	1	2011-1	NA	2317	Serripes groenlandicus empty shell	live barnacle	2	1	0	live barnacle	absent	NA
2011-07-24	1	2011-1	NA	2317	Serripes groenlandicus empty shell	live barnacle	2	1	0	live barnacle	absent	NA
2011-07-24	1	2011-1	NA	2317	Serripes groenlandicus empty shell	live barnacle	1	11	4	live barnacle	absent	NA
2011-07-24	1	2011-1	NA	2317	Serripes groenlandicus empty shell	live barnacle	1	2	0	live barnacle	absent	NA
2011-07-24	1	2011-1	NA	2317	Serripes groenlandicus empty shell	live barnacle	2	6	1	live barnacle	absent	NA
2011-07-24	1	2011-1	NA	2317	Serripes groenlandicus empty shell	live barnacle	1	9	5	barnacle empty test	absent	NA
2011-07-24	1	2011-1	NA	2317	Serripes groenlandicus empty shell	live barnacle	1	1	0	live barnacle	absent	NA
2011-07-24	1	2011-1	NA	2317	Serripes groenlandicus empty shell	live barnacle	1	10	4	barnacle empty test	absent	NA
2011-07-24	1	2011-1	NA	2317	Serripes groenlandicus empty shell	live barnacle	1	9	4	live barnacle	absent	NA
2011-07-24	1	2011-1	NA	2317	Serripes groenlandicus empty shell	live barnacle	1	5	1	live barnacle	absent	NA
2011-07-24	1	2011-1	NA	2317	Serripes groenlandicus empty shell	live barnacle	1	5	0	live barnacle	absent	NA
2011-07-24	1	2011-1	NA	2317	Serripes groenlandicus empty shell	live barnacle	1	6	1	live barnacle	absent	NA
2011-07-24	1	2011-1	NA	2317	Serripes groenlandicus empty shell	live barnacle	1	1	0	live barnacle	absent	NA
2011-07-24	1	2011-1	NA	2317	Serripes groenlandicus empty shell	live barnacle	1	5	1	live barnacle	absent	NA
2011-07-24	1	2011-1	NA	2317	Serripes groenlandicus empty shell	live barnacle	1	1	0	live barnacle	absent	NA
2011-07-24	1	2011-1	NA	2317	Serripes groenlandicus empty shell	live barnacle	1	13	6	primary	single incomplete (blind) drill hole	NA
2011-07-24	1	2011-1	NA	2317	Serripes groenlandicus empty shell	live barnacle	1	1.5	0	live barnacle	absent	NA
2011-07-24	1	2011-1	NA	2317	Serripes groenlandicus empty shell	live barnacle	2	1	0	live barnacle	absent	NA
2011-07-24	1	2011-1	NA	2317	Serripes groenlandicus empty shell	live barnacle	1	6	2	live barnacle	absent	NA
2011-07-24	1	2011-1	NA	2317	Serripes groenlandicus empty shell	live barnacle	2	1	0	live barnacle	absent	NA
2011-07-24	1	2011-1	NA	2317	Serripes groenlandicus empty shell	live barnacle	2	3	0	live barnacle	absent	NA
2011-07-24	1	2011-1	NA	2317	Serripes groenlandicus empty shell	live barnacle	1	1	0	live barnacle	absent	NA
2011-07-24	1	2011-1	NA	2317	Serripes groenlandicus empty shell	live barnacle	1	1.5	0	live barnacle	absent	NA
2011-07-24	1	2011-1	NA	2317	Serripes groenlandicus empty shell	live barnacle	1	1	0	live barnacle	absent	NA
2011-07-24	1	2011-1	NA	2317	Serripes groenlandicus empty shell	live barnacle	1	0.5	0	live barnacle	absent	NA
2011-07-24	1	2011-1	NA	2317	Serripes groenlandicus empty shell	live barnacle	1	9	3	live barnacle	single complete non-fatal drill hole on the upper part of a wall plate	NA
2011-07-24	1	2011-1	NA	2317	Serripes groenlandicus empty shell	live barnacle	1	1	0	live barnacle	absent	NA
2011-07-24	1	2011-1	NA	2317	Serripes groenlandicus empty shell	live barnacle	3	2	0	live barnacle	absent	NA
2011-07-24	1	2011-1	NA	2317	Serripes groenlandicus empty shell	live barnacle	1	4	1	live barnacle	absent	NA
2011-07-24	1	2011-1	NA	2317	Serripes groenlandicus empty shell	live barnacle	1	4	1	live barnacle	absent	NA
2011-07-24	1	2011-1	NA	2317	Serripes groenlandicus empty shell	live barnacle	1	5	1	live barnacle	absent	NA
2011-07-24	1	2011-1	NA	2317	Serripes groenlandicus empty shell	live barnacle	1	6	1	live barnacle	absent	NA
2011-07-24	1	2011-1	NA	2317	Serripes groenlandicus empty shell	live barnacle	1	2	0	live barnacle	absent	NA
2011-07-24	1	2011-1	NA	2317	Serripes groenlandicus empty shell	live barnacle	1	11	4	live barnacle	absent	NA
2011-07-24	1	2011-1	NA	2318	Serripes groenlandicus empty shell	empty test	1	10	5	barnacle empty test	absent	0
2011-07-24	1	2011-1	NA	2318	Serripes groenlandicus empty shell	empty test	1	14	7	primary	absent	0
2011-07-24	1	2011-1	NA	2318	Serripes groenlandicus empty shell	empty test	1	1	0	solitary ascidian	absent	0
2011-07-24	1	2011-1	NA	2318	Serripes groenlandicus empty shell	empty test	1	15	8	primary	absent	0
2011-07-24	1	2011-1	NA	2318	Serripes groenlandicus empty shell	empty test	1	13	8	primary	absent	0
2011-07-24	1	2011-1	NA	2318	Serripes groenlandicus empty shell	empty test	1	15	8	primary	absent	0
2011-07-24	1	2011-1	NA	2318	Serripes groenlandicus empty shell	empty test	1	14	8	primary	absent	0
2011-07-24	1	2011-1	NA	2318	Serripes groenlandicus empty shell	empty test	1	13	8	primary	absent	0
2011-07-24	1	2011-1	NA	2318	Serripes groenlandicus empty shell	empty test	1	12	5	barnacle empty test	single incomplete (blind) drill hole	0
2011-07-24	1	2011-1	NA	2318	Serripes groenlandicus empty shell	empty test	1	10	6	barnacle empty test	absent	0
2011-07-24	1	2011-1	NA	2318	Serripes groenlandicus empty shell	empty test	1	9	5	barnacle empty test	single incomplete (blind) drill hole	0
2011-07-24	1	2011-1	NA	2318	Serripes groenlandicus empty shell	empty test	1	14	8	primary	single complete non-fatal drill hole on the upper part of a wall plate	0
2011-07-24	1	2011-1	NA	2318	Serripes groenlandicus empty shell	empty test	1	10	8	primary	absent	0
2011-07-24	1	2011-1	NA	2318	Serripes groenlandicus empty shell	empty test	1	9	5	barnacle empty test	absent	0
2011-07-24	1	2011-1	NA	2318	Serripes groenlandicus empty shell	empty test	1		5	NA	single complete non-fatal drill hole on the upper part of a wall plate	0
2011-07-24	1	2011-1	NA	2318	Serripes groenlandicus empty shell	empty test	1	5	3	live barnacle	absent	0
2011-07-24	1	2011-1	NA	2318	Serripes groenlandicus empty shell	empty test	1	14	8	primary	absent	0
2011-07-24	1	2011-1	NA	2318	Serripes groenlandicus empty shell	live barnacle	1	12	8	primary	absent	NA
2011-07-24	1	2011-1	NA	2318	Serripes groenlandicus empty shell	live barnacle	1	13	8	primary	absent	NA
2011-07-24	1	2011-1	NA	2318	Serripes groenlandicus empty shell	live barnacle	1	15	8	primary	absent	NA
2011-07-24	1	2011-1	NA	2318	Serripes groenlandicus empty shell	live barnacle	1	13	6	primary	single incomplete (blind) drill hole	NA
2011-07-24	1	2011-1	NA	2318	Serripes groenlandicus empty shell	live barnacle	1	13	8	primary	absent	NA
2011-07-24	1	2011-1	NA	2318	Serripes groenlandicus empty shell	live barnacle	1	14	8	primary	absent	NA
2011-07-24	1	2011-1	NA	2318	Serripes groenlandicus empty shell	live barnacle	1	8	4	barnacle empty test	absent	NA
2011-07-24	1	2011-1	NA	2318	Serripes groenlandicus empty shell	live barnacle	1	14	8	primary	absent	NA
2011-07-24	1	2011-1	NA	2318	Serripes groenlandicus empty shell	live barnacle	1	15	8	primary	absent	NA
2011-07-24	1	2011-1	NA	2318	Serripes groenlandicus empty shell	live barnacle	1	6	4	barnacle empty test	absent	NA
2011-07-24	1	2011-1	NA	2318	Serripes groenlandicus empty shell	live barnacle	2	1	0	solitary ascidian	absent	NA
2011-07-24	1	2011-1	NA	2318	Serripes groenlandicus empty shell	live barnacle	1	9	3	barnacle empty test	absent	NA
2011-07-24	1	2011-1	NA	2318	Serripes groenlandicus empty shell	live barnacle	1	8	3	barnacle empty test	absent	NA
2011-07-24	1	2011-1	NA	2318	Serripes groenlandicus empty shell	live barnacle	1	11	4	barnacle empty test	absent	NA
2011-07-24	1	2011-1	NA	2318	Serripes groenlandicus empty shell	live barnacle	1	8	3	live barnacle	absent	NA
2011-07-24	1	2011-1	NA	2318	Serripes groenlandicus empty shell	live barnacle	1	2	0	live barnacle	absent	NA
2011-07-24	1	2011-1	NA	2318	Serripes groenlandicus empty shell	live barnacle	1	10	3	live barnacle	absent	NA
2011-07-24	1	2011-1	NA	2318	Serripes groenlandicus empty shell	live barnacle	1	5	1	live barnacle	absent	NA
2011-07-24	1	2011-1	NA	2318	Serripes groenlandicus empty shell	live barnacle	1	11	8	primary	absent	NA
2011-07-24	1	2011-1	NA	2319	gravel	empty test	1	13	6	primary	absent	0
2011-07-24	1	2011-1	NA	2319	gravel	empty test	1	12	6	primary	absent	0
2011-07-24	1	2011-1	NA	2319	gravel	empty test	1	12	6	primary	single complete drill hole on an opercular plate	4
2011-07-24	1	2011-1	NA	2319	gravel	empty test	1	11	6	primary	absent	0
2011-07-24	1	2011-1	NA	2319	gravel	live barnacle	1	13	6	primary	absent	NA
2011-07-24	1	2011-1	NA	2319	gravel	live barnacle	1	12		primary	absent	NA
2011-07-24	1	2011-1	NA	2320	Serripes groenlandicus empty shell	empty test	1	10	7	primary	absent	0
2011-07-24	1	2011-1	NA	2320	Serripes groenlandicus empty shell	empty test	1	13	7	primary	absent	0
2011-07-24	1	2011-1	NA	2320	Serripes groenlandicus empty shell	empty test	1	10	6	primary	absent	0
2011-07-24	1	2011-1	NA	2320	Serripes groenlandicus empty shell	empty test	1	5	1	live barnacle	single complete drill hole on a wall plate	0
2011-07-24	1	2011-1	NA	2320	Serripes groenlandicus empty shell	empty test	1	5	1	live barnacle	single complete drill hole on a wall plate	0
2011-07-24	1	2011-1	NA	2320	Serripes groenlandicus empty shell	empty test	1	3	0	live barnacle	absent	0
2011-07-24	1	2011-1	NA	2320	Serripes groenlandicus empty shell	empty test	0.5			live barnacle	absent	0
2011-07-24	1	2011-1	NA	2320	Serripes groenlandicus empty shell	live barnacle	1	5	1	live barnacle	absent	NA
2011-07-24	1	2011-1	NA	2320	Serripes groenlandicus empty shell	live barnacle	1	10	3	live barnacle	absent	NA
2011-07-24	1	2011-1	NA	2320	Serripes groenlandicus empty shell	live barnacle	1	9	4	live barnacle	absent	NA
[truncated: 6,263 more rows]

## Sheet: Balanus crenatus L & W
Aperture length (L), mm	Individual wet weight (W), g
7	0.5
8	1.334
6	0.108
8	0.431
1	0.001
12	2.696
6	0.362
10	1.32267
5	0.198
5	0.2245
13	3.572
10	2.513
10	1.125
8	0.845
9	1.482
9	2.62
6	0.509
6	0.215
11	3.36
6	0.64
15	3.193
9	0.628
4	0.06
9	1.438
8	0.775
6	0.5
8	0.905
8	1.741
6	0.317
14	4.004
14	4.93
11	1.45
9	1.027
13	3.69
12	2.205
11	2.714
10	1.983
1	0.001
9	3.456
6	0.233
2	0.026
11	1.789
5	0.083
5	0.139
4	0.086
1	0.001
1	0.0035
1	0.003
6	0.357
9	0.553
1	0.0025
9	1.072
4	0.07
4	0.125
5	0.475
6	0.32
2	0.001
11	2.28
6	0.083
6	0.467
5	0.207
1	0.001
5	0.18
1	0.001
4	0.111
5	0.165
1	0.001
1	0.003
1	0.001
6	0.307
5	0.35
5	0.201
1	0.001
8	0.785
5	0.082
5	0.001
5	0.195
1	0.001
5	0.173
1	0.001
13	2.528
15	3.075
14	3.6
10	5.034
6	0.968
6	0.435
10	1.952
10	2.013
1	0.0005
3.5	0.05
5.5	0.248
1	0.001
6.5	0.268
11	2.732
13	3.017
15	3.888
1	0.001
14	1.35
11	3.841
10	1.21
10	0.998
8	0.942
9	0.917
6	1.587
11	1.273
8	1.603
2	0.01
10	2.111
5	0.228
11	4.9
1	0.001
12	6.549
14	2.909
8	1.879
14	4.833
13	4.326
13	5.349
12	2.46
13	3.062
11	1.99
9	0.62
9	0.465
8	0.417
10	2.6
5	0.192
5	0.148
5	0.184
10	1.135
9	2.146
5	0.146
5	0.11
8	1.208
4	0.106
3	0.061
5	0.168
6	0.245
1	0.0015
6	0.217
1	0.001
6	0.456
6	0.315
1	0.001
8	1.259
9	1.22
9	0.893
3	0.029
4	0.133
5	0.137
12	1.608
9	0.924
10	1.765
12	2.45
8	1.096
1	0.0025
8	0.744
2	0.007
5	0.157
2	0.003
0.5	0.001
7	0.651
6	0.353
11	1.328
10	1.954
13	1.76
0.7	0.001
1	0.0015
13	1.959
10	1.24
9	0.905
5	0.2
3	0.05
3	0.05
13	2.437
5	0.289
13	2.559
3	0.023
6	0.39
10	2.4
9	0.998
3	0.041
5	0.475
4	0.156
3	0.041
8	1.105
8	1.02
7	0.383
2	0.007
11	1.525
11	0.929
11	0.682
9	0.459
10	1.103
10	1.77
2	0.004
8	0.63
1	0.00233333
1	0.00133333
7	0.777
5	0.313
1	0.001
5	0.183
1	0.001
5	0.195
1	0.001
5	0.146
1	0.001
6	0.136
5	0.093
3	0.01
3	0.011
10	0.798
13	4
12	1.729
6	0.43
5	0.149
10	1.381
10	2.139
5	0.306
8	1.243
6	0.378
11	3.266
5	0.15
12	2.102
2	0.0113333
7	0.291
3	0.077
7	0.64
1	0.001
1	0.002
4	0.182
1	0.001
13	2.177
6	0.178
8	0.6
9	0.81
12	1.83
13	1.544
5	0.109
11	2.193
16	2.52
14	2
6	0.207
5	0.225
1	0.003
7	0.386
1	0.001
7	0.337
1	0.001
2	0.005
13	2.43
12	1.519
15	2.988
9	1
12	1.333
10	2.133
1	0.003
1	0.001
7	0.996
2	0.03
6	0.977
8	0.678
8	0.722
2	0.003
8	1.585
8	0.685
2	0.003
8	0.753
8	0.595
6	0.608
1	0.001
7	1.258
6	0.289
2	0.008
1	0.001
9	0.645
10	0.936
10	1.301
1	0.001
10	0.692
6	0.232
4.5	0.043
10	1.902
2.5	0.023
10	0.892
7	0.26
7	0.327
6	0.262
6	0.276
10	1.252
1.6	0.001
5	0.042
8	0.402
6	0.356
1.3	0.001
16	1.696
11	0.831
8	0.64
9	1.577
9	1.687
11	2.018
11	1.309
6	0.199
9	0.999
9	0.947
7	0.26
11	1.265
5	0.149
10	0.764
3	0.009
10	0.845
10	0.82
11	0.719
9	0.5
11	1.054
9	0.424
10	1.044
10	1.133
11	2.375
6	0.3
2	0.02
10	1.625
11	2.871
10	0.859
5	0.193
5	0.199
2	0.025
1	0.001
1	0.003
14	2.211
11	0.956
1	0.001
8	0.79
10	0.803
12	2.479
10	1.388
10	1.034
6	0.15
0.9	0.001
11	1.659
14	2.528
14	2.045
9	1.572
11	1.596
13	1.86
12	2.05
13	2.357
15	3.544
5	0.432
1.7	0.001
18	3.711
2	0.005
16	3.269
14	1.894
9	2.428
11	3.228
10	3.761
10	1.324
9	0.928
6	0.227
4	0.122
0.6	0.001
9	0.946
13	4.512
12	2.963
15	3.565
17	2.666
14	2.797
1	0.001
2	0.012
6	0.157
3.5	0.035
1.5	0.003
9	0.734
10	0.65
9	0.899
0.6	0.001
0.6	0.001
4	0.095
9	1.17
5.5	0.138
15	3.444
0.6	0.001
2.5	0.02
7	0.627
0.6	0.001
8	0.735
0.8	0.001
0.6	0.001
1	0.005
11	0.873
0.6	0.001
0.6	0.001
12	2.2
5.3	0.139
10	1.47
7	0.683
5.5	0.483
6	0.404
0.6	0.001
0.8	0.001
5	0.206
0.6	0.001
8	0.389
0.6	0.001
1.3	0.01
5	0.106
7	0.399
7	0.438
5	0.139
14	2.273
5.8	0.265
12	1.112
1.8	0.008
12	1.713
5	0.085
0.6	0.001
4.2	0.108
2.6	0.016
0.6	0.001
7	0.737
5	0.13
0.6	0.001
4	0.087
0.6	0.001
1.5	0.008
6	0.244
0.7	0.001
4	0.065
14	1.799
2	0.01
0.6	0.001
6	0.238
0.6	0.001
2.2	0.016
2	0.011
2.2	0.018
10	1.353
0.6	0.001
0.6	0.001
10	1.042
6.6	0.206
0.6	0.001
4.6	0.07
1.7	0.013
9	0.978
0.6	0.001
5.3	0.324
8	0.4
5.5	0.187
7.5	0.424
0.7	0.001
9	0.159
4.4	0.085
4.9	0.103
4.2	0.08
7.5	0.188
8	0.7
9	0.745
11	1.338
9	0.733
8	0.782
7	0.388
6	0.448
11	0.848
5.8	0.08
0.6	0.001
9	1.07
0.9	0.001
1.7	0.007
9	0.873
7	0.445
0.9	0.001
9	0.549
1.7	0.006
1.5	0.005
3.5	0.028
7	0.191
6	0.12
9	0.447
9	0.414
4	0.042
2.8	0.033
10	1.543
2.3	0.015
4	0.056
10	0.703
9	1.066
3.5	0.09
7	0.436
6	0.23
10	0.863
10	1.394
1.2	0.001
10	1.395
2.5	0.03
10	1.629
0.6	0.001
1.2	0.002
4	0.093
0.6	0.001
2	0.008
4.5	0.091
3.5	0.099
10	1.13
0.6	0.001
1.5	0.0025
0.6	0.001
0.7	0.001
10	1.214
0.7	0.001
4.3	0.09
5.5	0.217
6	0.318
2.5	0.023
12	1.471
0.6	0.001
4.5	0.141
3.3	0.021
6	0.225
4	0.108
0.6	0.001
3	0.004
4.5	0.125
0.6	0.001
4.7	0.148
0.6	0.001
7.5	0.514
4.5	0.092
5	0.125
0.5	0.001
2	0.01
0.6	0.001
0.6	0.001
1.9	0.007
2.8	0.028
3.5	0.05
0.6	0.001
0.5	0.001
11	1.697
3	0.0155
13	3.236
5	0.148
8	0.74
8	0.711
9	0.89
9	0.83
3	0.004
12	1.609
12	2.773
10	1.03
9	1.253
2	0.008
2	0.002
9	1.355
10	1.318
12	1.493
10	1.923
2	0.005
10	1.073
2	0.068
6	0.452
8	0.368
8	0.793
6	0.218
6	0.298
7	0.534
10	1.611
12	1.632
10	1.411
10	1.296
13	2.857
8	1.427
1	0.003
14	3.539
6	0.216
12	2.838
6	0.238
6	0.247
5	0.098
6	0.2
6	0.06
5	0.052
6	0.262
1	0.003
6	0.153
3	0.009
9	1.481
3	0.028
3	0.01
10	1.302
3	0.017
13	2.093
7	0.442
1	0.001
12	2.589
9	1.347
2	0.003
5	0.034
9	1.663
6	0.416
10	1.1015
1	0.003
0.5	0.001
13	1.348
3	0.003
12	1.836
12	2.167
11	1.134
8	1.026
10	2.39
10	2.21
10	1.39
1	0.003
5	0.153
6	0.297
4	0.056
10	0.9
9	1.051
10	1.222
6	0.181
5	0.101
5	0.127
13	4.223
12	2.253
11	1.539
4	0.085
11	2.832
12	1.413
5	0.41
1.5	0.002
3	0.053
12	2.04
5	0.204
12	2.785
10	1.156
2	0.005
12	2.389
5	0.343
5	0.362
2	0.012
13	1.706
14	3.691
12	3.275
7	0.399
2	0.008
9	2.039
10	3.15
7	1.356
5	0.278
5	0.209
8	0.81
5	0.22
2	0.005
7	0.605
5	0.137
9	1.268
9	1.165
9	1.325
4	0.03
1	0.01856
11	3
2.5	0.01875
13	2.677
7	0.969
12	3.084
1	0.001
1	0.001
1	0.001
8	0.66
1	0.001
1	0.001
1	0.001
1	0.001
5	0.468
8	0.438
12	3.683
1	0.001
1	0.0135
1	0.001
1	0.001
1	0.001
1	0.001
1	0.001
1	0.00275
14	2.342
7	0.524
0.5	0.001
7	0.532
2	0.04
8	0.875
13	2.788
14	5.667
6	0.318
9	1.105
14	4.397
0.5	0.001
9	1.162
4	0.063
5	0.183
0.5	0.001
0.5	0.001
10	1.5
7	0.5
11	1.003
9	0.657
11	1.706
0.5	0.001
13	2.226
10	2.005
13	2.765
0.5	0.001
13	1.479
0.5	0.001
12	1.692
0.5	0.001
0.5	0.001
0.5	0.001
0.5	0.001
15	4.727
0.5	0.001
14	2.471
15	4.778
14	4.436
0.5	0.001
0.5	0.001
13	4.093
14	2.585
12	1.658
13	1.693
10	1.521
0.5	0.001
11	1.809
2	0.007
10	1.634
0.5	0.001
11	1.455
0.5	0.001
1	0.001
1	0.001
5	0.178
8	0.498
6	0.211
0.5	0.001
0.5	0.001
3	0.035
12	1.39
14	2.244
3	0.038
10	3.039
8	0.565
3	0.064
5	0.091
4	0.068
7	0.24
0.5	0.001
8	0.789
8	0.863
0.5	0.001
0.5	0.001
3	0.028
13	4.909
15	5.814
12	2.005
14	4.46
13	2.47
7	0.308
13	4.365
12	1.917
10	1.242
13	2.805
2	0.0215
12	1.765
0.5	0.001
10	1.64
13	3.746
0.5	0.001
13	2.3
5	0.305
12	2.44
1.5	0.008
15	5.507
0.5	8.33333e-05
10	2.4116
1	0.001
14	1.49
11	3.099
9	0.783
10	1.955
0.5	0.001
0.5	0.001
13	2.839
13	2.837
10	1.127
0.5	0.001
8	0.57
11	2.26
13	2.815
4	0.06
6	0.365
1	0.001
14	2.113
15	2.457
11	2.066
11	1.497
11	2.94
0.5	0.001
2	0.01
3	0.063
6	1.073
10	1.742
5	0.175
6	0.36
11	0.966
6	0.291
6	0.309
7	0.547
14	1.809
12	1.388
8	0.966
13	1.83
9	1.252
6	0.362
10	2.304
7	0.51
13	2.591
9	0.864
9	1.38
16	4.32
8	0.39
10	1.426
13	1.523
12	2.304
10	1.812
13	2.288
7	0.857
7	0.503
0.5	0.001
9	1.638
7	0.462
10	0.918
10	1.346
10	1.482
6	0.226
11	1.837
9	0.474
10	1.93
5	0.206
12	2.003
12	0.834
11	1.345
8	1.147
14	3.042
7	0.231
11	1.163
1	0.005625
10	1.627
12	1.58
12	2.714
10	1.559
7	0.45
1.5	0.006
7	0.485
1	0.00233333
12	1.967
6	0.35
11	1.167
6	0.305
0.5	0.001
6	0.269
0.5	0.001
7	0.208
0.5	0.001
11	1.833
7	0.265
0.5	0.001
5	0.19
4	0.155
7	0.262
0.5	0.001
6	0.265
0.5	0.001
3	0.026
0.5	0.001
7	0.32
0.5	0.001
9	0.648
3	0.038
0.5	0.001
11	2.009
0.5	0.001
6	0.291
6	0.248
3	0.017
6	0.23
0.5	0.001
5	0.103
0.5	0.001
6	0.287
0.5	0.001
5	0.472
0.5	0.001
3	0.022
2	0.021
2	0.018
4	0.151
5	0.183
0.5	0.001
3	0.034
7	0.252
0.5	0.001
6	0.282
0.5	0.001
6	0.275
0.5	0.001
8	1.09
7	0.319
0.5	0.001
9	0.441
7	0.576
8	0.645
8	0.531
5	0.141
1	0.001
1	0.00263636
2	0.0136
3	0.0310345
0.5	0.001
4	0.0711111
1	0.01
2	0.0108
4	0.055
7	0.618
12	1.646
12	1.114
9	0.635
7	0.586
8	0.934
0.5	0.001
12	1.5
12	0.755
10	1.145
8	0.642
2	0.009
12	2.287
10	1.305
8	1.415
8	0.61
0.5	0.001
12	1.6
11	1.824
10	1.257
2	0.0155
3	0.0238
4	0.0762
5	0.158
0.5	0.001
7	0.383
0.5	0.001
13	1.819
0.5	0.001
12	1.357
8	0.357
0.5	0.001
6	0.162
7	0.29
0.5	0.001
0.5	0.001
4	0.055
10	0.82
1	0.00128571
2	0.004
0.5	0.001
0.5	0.001
6	0.34
2	0.006
8	0.81
2	0.025
3	0.013
6	0.355
2	0.004
3	0.024
6	0.176
0.5	0.001
3	0.044
8	0.78
4	0.084
9	0.745
8	0.914
10	1.022
9	0.783
10	0.77
8	0.88
2	0.031
6	0.403
1	0.003
5	0.189
1	0.005
4	0.076
16	3.997
12	2.493
14	3.091
2	0.02
3	0.02
14	3.128
13	4.238
14	2.116
15	3.141
14	3.516
3	0.014
18	3.395
2	0.006
0.5	0.001
11	2.312
1	0.001
6	0.325
15	3.668
2	0.023
7	1.315
1	0.003
6	0.138
6	0.336
0.5	0.001
7	0.412
8	0.405
0.5	0.001
9	0.735
0.5	0.001
7	0.523
2	0.019
0.5	0.001
8	0.944
7	0.566
6	0.205
7	0.758
9	0.969
10	1.013
9	1.087
7	0.435
10	1.066
2	0.015
7	0.352
1	0.001
10	0.844
5	0.128
10	1.4
9	0.521
8	0.55
6	0.268
9	0.992
7	0.431
0.5	0.001
5	0.154
7	0.518
7	0.701
7	0.789
6	0.325
7	0.578
7	0.421
8	0.848
7	0.735
8	0.521
9	0.485
7	0.534
6	0.271
7	0.808
3	0.036
8	0.3
8	0.635
8	0.686
5	0.048
0.5	0.001
12	0.752
1	0.00866667
1	0.00533333
8	0.47
1	0.005
6	0.486
1	0.004
9	0.516
9	0.475
2	0.01475
10	2.386
4	0.074
2	0.007
10	1.08
3	0.027
9	0.684
2	0.013
10	2.15
4	0.343
3	0.027
4	0.083
9	0.993
3	0.008
5	0.012
2	0.018
4	0.127
6	0.288
0.5	0.001
1	0.002
4	0.108
8	0.59
3	0.04
4	0.106
2	0.069
6	0.253
1	0.001
8	0.34
9	1.418
1	0.00133333
3	0.0276667
5	0.146
6	0.338
0.5	0.001
4	0.141
2	0.008
6	0.474
1	0.0045
2	0.00933333
3	0.0166667
0.5	0.001
0.5	9.52381e-05
0.5	4.85437e-05
2	0.014
9	0.225
3	0.024
9	1.026
6	0.377
10	2.838
9	0.905
10	2.561
0.5	0.001
11	2.004
0.5	0.001
13	3.362
12	3.987
10	1.917
10	1.428
1	0.005
11	1.352
1	0.01
12	1.79
12	1.458
10	1.133
10	1.382
9	0.829
11	1.313
0.5	0.001
3	0.0405
11	3.45
12	2.323
16	8.004
13	2.655
1	0.007
0.5	0.001
12	2.705
0.5	0.001
14	1.937
7	0.325
2	0.011
1	0.002
0.5	0.001
1	0.005
14	2.589
0.5	0.001
13	2.689
1	0.001
12	2.287
14	1.668
1	0.001
16	3.217
7	0.612
0.5	0.001
13	1.41
0.5	0.001
5	0.666
6	0.227
7	0.541
14	2.965
13	5.702
10	2.201
6	0.336
9	2.027
0.5	0.001
2	0.028
5	0.293
0.5	0.001
8	1.082
0.5	0.001
9	1.013
0.5	0.001
7	0.39
0.5	0.001
0.5	0.001
7	0.309
0.5	0.001
7	0.78
1	0.006
7	0.283
7	0.527
7	0.556
5	0.3
0.5	0.001
3	0.091
3	0.057
3	0.123
12	2.629
6	0.72
6	0.6
0.5	0.001
12	3.121
10	2.271
10	2.333
11	3.042
8	1.25
13	2.536
3	0.019
4	0.048
6	0.688
1	0.004
10	1.49
5	0.318
5	0.327
7	0.615
5	0.186
0.5	0.001
4	0.038
5	0.208
0.5	0.001
1	0.006
7	0.57
5	0.287
5	0.145
1	0.005
7	0.544
2	0.016
8	0.966
9	1.142
9	1.19
15	3.102
7	0.507
12	2.891
9	1.647
8	1.443
0.5	0.001
7	0.421
0.5	0.001
6	0.459
9	0.857
8	0.513
7	0.461
8	0.468
5	0.255
5	0.143
3	0.074
4	0.098
4	0.07
7	0.559
9	0.642
0.5	0.001
8	0.604
10	0.697
0.5	0.001
8	0.31
9	0.738
7	0.42
0.5	0.001
6	0.318
7	0.337
7	0.543
0.5	0.001
5	0.108
6	0.194
0.5	0.001
9	0.513
9	0.612
0.5	0.001
8	0.552
6	0.182
8	0.577
1	0.00233333
8	0.43
1	0.00163636
0.5	0.001
7	0.343
8	0.602
7	0.508
5	0.183
9	0.812
3	0.054
7	0.596
6	0.267
7	0.266
7	0.366
8	0.544
0.5	0.001
8	0.606
9	0.804
0.5	0.001
7	0.659
6	0.24
4	0.15
5	0.249
6	0.407
6	0.502
6	0.287
6	0.293
5	0.254
3	0.072
9	0.577
0.5	0.001
5	0.193
8	0.605
7	0.425
0.5	0.001
7	0.287
8	0.893
9	0.594
1	0.007
3	0.055
12	1.645
6	0.241
2	0.014
11	4.578
11	2.893
1	0.004
1	0.003
9	1.105
2	0.011
9	0.79
8	0.805
1	0.0005
15	4.928
15	4.373
0.5	0.001
12	2.397
16	4.185
18	3.599
2	0.017
3	0.037
12	2.94
15	3.475
16	3.239
2	0.013
15	3.906
1	0.008
15	4.265
16	2.305
12	2.54
2	0.01
0.5	0.001
14	3.647
12	2.47
2	0.028
18	4.172
5	0.108
11	2.687
9	0.822
0.5	0.001
9	0.82
14	4.416
13	3.632
6	0.259
6	0.485
13	2.622
12	1.61
13	4.052
7	0.425
8	0.628
0.5	0.001
5	0.238
0.5	0.001
0.5	0.001
11	2.528
6	0.649
11	2.88
5	0.23
12	2.553
2	0.0185
4	0.11
5	0.226
4	0.103
4	0.201
5	0.195
6	0.277
0.5	0.001
13	2.55
12	3.603
9	0.725
0.5	0.001
11	3.478
13	4.58
7	0.634
8	1.285
9	0.993
12	2.501
13	2.86
12	1.716
11	1.46
1	0.001
11	1.918
13	3.89
12	2.511
10	1.5
12	2.961
12	2.686
12	1.645
12	2.122
12	2.202
12	2.054
11	0.854
0.5	0.001
0.5	0.001
0.5	0.001
9	1.016
0.5	0.001
1	0.001
5	0.074
12	2.356
7	0.537
0.5	0.001
12	3.39
12	2.38
9	1.451
13	3.193
8	1.177
5	0.221
1	0.003
16	2.49
16	3.42
10	2.76
1	0.001
9	2.327
6	0.38
2	0.005
8	1.112
11	1.098
11	2.484
11	2.084
9	2.697
8	1.035
9	1.915
5	0.345
5	0.228
1	0.001
7	0.339
2	0.037
7	0.764
4	0.064
6	0.377
12	2.51
1	0.003
4	0.1
9	0.965
6	0.371
0.5	0.001
0.5	0.001
8	1.068
5	0.163
4	0.108
7	0.627
0.5	0.001
0.5	0.001
6	0.345
0.5	0.001
5	0.193
5	0.209
5	0.098
0.5	0.001
6	0.449
0.5	0.001
6	0.59
0.5	0.001
6	0.483
8	0.602
6	0.273
0.5	0.001
5	0.19
5	0.33
5	0.321
5	0.214
3	0.051
3	0.061
4	0.101
3	0.039
4	0.186
11	1.59
13	3.506
2	0.006
13	2.987
11	2.627
7	2.36
5	0.187
12	2.663
0.5	0.001
14	2.991
14	4.231
13	3
10	1.606
13	3.205
0.5	0.001
5	0.673
0.5	0.001
11	1.78
5	0.36
7	0.58
13	4.506
4	0.088
8	0.558
0.5	0.001
6	0.386
0.5	0.001
7	0.481
0.5	0.001
2	0.031
1	0.001
13	3.862
3	0.008
0.5	0.001
13	3.133
1	0.001
13	3.266
3	0.029
0.5	0.001
14	2.868
16	2.148
13	1.752
12	5.213
13	2.263
0.5	0.001
2	0.019625
0.5	0.001
11	3.882
5	0.21
0.5	0.001
7	0.404
13	3.692
0.5	0.001
3	0.072
0.5	0.001
11	2.415
2	0.095
11	2.46
0.5	0.00133333
3	0.049
0.5	0.001
2	0.005
1	0.001625
3	0.046
0.5	0.001
9	0.48
0.5	0.001
7	0.546
7	0.318
7	0.61
3	0.04
7	0.841
8	0.784
0.5	0.001
8	0.87
8	0.591
8	0.824
0.5	7.69231e-05
6	0.292
1	0.005
2	0.019
0.5	0.001
0.5	0.001
4	0.133
1	0.001
6	0.343
6	0.179
0.5	0.001
6	0.199
0.5	0.001
0.5	0.001
0.5	0.001
0.5	0.001
0.5	0.001
1	0.002
0.5	0.001
5	0.167
10	1.6
13	3.189
6	0.25
0.5	0.001
0.5	0.001
11	2.638
4	0.062
1	0.002
0.5	0.001
0.5	0.001
0.5	0.001
0.5	0.001
0.5	0.001
10	1.774
8	1.192
0.5	0.001
2	0.009
2	0.012
10	1.725
1	0.00309091
2	0.0203333
3	0.0575
3	0.046
9	0.791
1	0.0045
3	0.038
0.5	0.001
2	0.02
0.5	0.001
9	1.004
8	0.61
8	0.487
1	0.002
2	0.005
1	0.001
2	0.008
0.5	0.001
0.5	0.001
10	2.428
0.5	0.001
0.5	0.001
0.5	0.001
11	3.108
14	3.149
14	2.639
14	2.732
13	2.817
13	3.943
14	2.881
15	4.109
0.5	0.001
12	4.027
6	0.275
6	0.202
14	4.067
14	3.5
13	2.689
4	0.139
10	0.801
4	0.085
13	2.43
13	3
11	2.675
3	0.037
13	3.285
7	0.477
14	4.863
14	2.6
14	4.061
19	2.846
1	0.001
10	4.595
4	0.087
13	3.22
0.5	0.001
2	0.034
13	4.12
4	0.072
17	4.502
14	3.804
12	1.353
6	0.436
1	0.003
6	0.272
8	0.483
1.5	0.003
8	1.545
5	0.303
8	1.163
5.5	0.17
8	0.44
7	0.29
10	0.692
3	0.066
10	2.705
9	1.428
5	0.34
12	1.765
9	1
1	0.001
2	0.016
5	0.113
1	0.002
2	0.015
5	0.275
12	1
10	0.616
13	1.495
8	0.78
12	1.313
7	0.594
12	2.091
10	1.843
1	0.001
6	0.3
7	0.6
1	0.00433333
6	0.384
8	0.504
14	2.34
9	0.84
8	1.026
7	0.512
5	0.357
10	0.743
8	1.709
8	0.851
1	0.0015
10	1.296
1	0.001
9	1.355
9	1.222
8	0.815
3	0.018
10	1.753
9	0.67
5	0.237
5	0.56
11	1.599
11	1.713
8	0.704
10	1.98
3	0.02
7	0.447
8	0.728
1	0.001
3	0.07
1	0.001
4	0.139
1	0.001
1	0.001
4	0.128
1	0.0025
1	0.001
12	1.24
3	0.037
5	0.101
5	0.343
1	0.000333333
1	0.000666667
4	0.059
6	0.16
9	0.97
1	0.001
4	0.077
6	0.211
1	0.001
7	0.465
1	0.001
14	2.871
7	0.301
6	0.8
5	0.149
11	1.43
6	0.203
5	0.156
2	0.008
8	1.185
4	0.056
2	0.001
6	0.147
6	0.281
6	0.324
1	0.002
8	1.002
5	0.035
5	0.153
1	0.003
5	0.153
9	0.763
5	0.078
4	0.076
2	0.013
8	1.977
11	1.895
10	2.241
2	0.017
10	1.205
10	1.99
3	0.018
3	0.033
5	0.148
7	0.257
3	0.016
5	0.12
1	0.001
3	0.003
12	2.41
5	0.247
3	0.086
10	1.11
10	1.6
12	2.38
10	1.9
12	2.507
12	1.93
1	0.001
8	1.01
9	1.3
2	0.005
1	0.00233333
2	0.0116667
4	0.102
9	1.2
4	0.066
5	0.158333
11	2.316
10	2.722
8	0.726
7	0.592
7	0.284
8	0.968
7	0.418
10	1.171
5	0.2165
10	1.934
3	0.039
8	0.32
10	2.761
5	0.126
5	0.361
9	0.57
12	1.17
12	1.485
6	0.3
8	0.909
3	0.034
11	3.143
8	0.387
9	0.816
12	2.493
12	2.895
10	3.57
12	2.3
10	1.26
12	2.266
9	1.07
9	0.797
12	2.86
12	2.395
12	2.052
5	0.12
5	0.076
5	0.193
3	0.03
5	0.095
1	0.001
8	0.641
5	0.097
12	1.589
6	0.382
10	2.461
12	2.392
7	0.653
10	1.43
12	1.591
12	3.28
3	0.016
12	2.157
9	0.897
3	0.014
9	1.522
8	0.514
9	0.513
7	0.523333
6	0.174
12	1.79
1	0.001
10	0.92
10	0.82
10	1.28
5	0.242
10	0.8
13	3.273
1	0.001
9	0.784
12	1.317
15	1.607
16	2.9
18	3.197
14	3.826
13	1.906
15	1.724
14	1.928
13	3.166
14	2
14	2.836
14	3.347
16	2.825
15	2.088
16	2.578
15	2.813
15	1.826
14	2.243
1	0.002
13	2.168
13	2.241
12	1.925
16	2.722
14	2.753
14	1.886
15	2.475
16	2.006
14	4.631
13	2.358
11	1.682
11	1.622
9	1.451
9	1.04
10	2.155
9	1.024
8	0.992
12	2.66
12	1.374
11	0.992
7	0.661
13	4.047
13	4.896
11	4.071
12	2.913
14	4.329
10	2.978
15	3.595
15	2.475
14	2.196
10	1.432
13	2.399
14	3.8
12	3.17
8	2.05
11	2.055
10	2.048
11	1.572
12	2.365
14	2.115
15	2.569
13	2.49
11	2.052
10	2.357
13	2.587
13	2.179
11	2.637
14	1.31
12	2.416
7	0.286
12	3.13
4	0.303
12	3.016
12	2.791
12	2.22
13	2.22
12	2.29
14	2.983
12	2.713
14	2.084
14	2.646
13	1.3
17	2.058
15	3.146
18	3.497
13	2.847
13	4.02
12	3.475
8	1.67
13	3.369
2	0.03
2	0.043
2.5	0.013
15	3.95
10	1.548
12	2.029
12	2.493
11	1.35
15	1.752
13	1.75
10	1.902
13	2.767
13	3.827
13	3.86
14	4.417
13	2.37
12	2.37
11	1.327
12	2.313
12	1.996
13	3.204
10	2.328
12	2.677
6	0.255
4	0.105
4	0.143
11	1.927
10	1.63
12	2.598
11	2.186
13	5.093
15	4.325
[truncated: 965 more rows]

## Sheet: Boreotrophon clathratus H & W
Shell height (H), mm	Individual wet weight (W), g
12.9	0.146
17	0.398
12	0.112
5	0.01
20	0.561
5	0.011
8.1	0.042
16	0.31
4.8	0.008
6.5	0.033
24	0.715
10.7	0.089
2.6	0.002
8	0.043
3.3	0.007
3	0.006
7	0.028
5.8	0.014
11	0.1
20	0.571
21	0.736
23	0.848
24	0.976
25	1.135
26	1.248
26	1.399
15	0.233
17	0.352
18	0.368
22	0.789
25	1.102
28	1.148
11	0.108
18	0.487
20	0.621
20	0.664
25	1
27	1.63
5.2	0.012
4.6	0.007
4	0.004
29.8	1.627
26.1	1.528
32.7	2.146
30	1.398
28.2	1.8
13.3	0.2
3	0.002
17.2	0.412
26.7	1.318
18.8	0.469
20	0.561
24	1.189
19.4	0.552
24	0.954
24.3	0.951
26.5	1.36
