# Supplementary material for: Bored to Death: Community-Wide Effect of Predation on a Foundation Species in a Low-Disturbance Arctic Subtidal System
Source: PLoS One. 2015 Jul 17;10(7):e0132973. doi: 10.1371/journal.pone.0132973 (PMC4506121; doi:10.1371/journal.pone.0132973)
Supplement: S2 File — This file contains the detailed data from the caging experiments with barnacles Balanus crenatus and whelks Boreotrophon clathratus used in this study. (XLS) [file pone.0132973.s002.xls]

## Sheet: Totals by cage
Cage No	Treatment	Mesh	Predators	Comment	Year	Number of live Balanus crenatus <5 mm	Number of live Balanus crenatus ≥5 mm on primary substrate (1st tier)	Number of live Balanus crenatus ≥5 mm on conspecifics (2nd tier)	Number of empty Balanus crenatus tests <5 mm	Number of empty Balanus crenatus tests ≥5 mm on primary substrate (1st tier) with drill holes	Number of empty Balanus crenatus tests ≥5 mm on primary substrate (1st tier) without drill holes	Number of empty Balanus crenatus tests ≥5 mm on conspecifics (2nd tier) with drill holes	Number of empty Balanus crenatus tests ≥5 mm on conspecifics (2nd tier) without drill holes	Number of Boreotrophon clathratus individuals <8 mm	Number of Boreotrophon clathratus individuals ≥8 mm	Total weight of Boreotrophon clathratus, g
W1	enclosure Boreotrophon clathratus	full mesh	Boreotrophon clathratus		2009-2010	0	13	0	3	9	0	1	0	2	6	2.392
W2	enclosure Boreotrophon clathratus	full mesh	Boreotrophon clathratus		2009-2010	0	17	0	2	6	0	1	0	3	5	2.188
W3	enclosure Boreotrophon clathratus	full mesh	Boreotrophon clathratus		2010-2011	1	26	1	4	19	1	2	0	2	7	6.06
W4	enclosure Boreotrophon clathratus	full mesh	Boreotrophon clathratus		2010-2011	3	36	0	11	18	1	4	0	3	8	7.085
W5	enclosure Boreotrophon clathratus	full mesh	Boreotrophon clathratus		2011-2012	27	41	4	64	13	7	8	0	12	6	3.965
W6	enclosure Boreotrophon clathratus	full mesh	Boreotrophon clathratus		2011-2012	28	43	0	109	16	1	0	0	6	6	4.529
P1	partial cage	partial mesh	ambient		2009-2010	2	16	5	0	2	1	2	0	0	1	1.082
P2	partial cage	partial mesh	ambient		2009-2010	1	27	8	1	0	0	0	0	0	0	0
P3	partial cage	partial mesh	ambient		2010-2011	7	30	5	1	0	0	0	1	0	0	0
P4	partial cage	partial mesh	ambient		2010-2011	3	10	6	0	3	1	0	0	0	1	1.528
P5	partial cage	partial mesh	ambient		2011-2012	3	30	2	4	0	0	0	0	1	0	0.002
P6	partial cage	partial mesh	ambient		2011-2012	1	53	1	2	1	1	0	0	6	1	1.517
F1	full cage (exclosure)	full mesh	none		2009-2010	25	24	7	1	0	0	0	0	0	0	0
F2	full cage (exclosure)	full mesh	none		2009-2010	43	17	14	5	0	0	0	0	3	0	0.006
F3	full cage (exclosure)	full mesh	none		2010-2011	26	42	4	0	0	0	0	0	1	0	0.001
F4	full cage (exclosure)	full mesh	none		2010-2011	27	36	12	16	0	1	0	0	3	0	0.034
F5	full cage (exclosure)	full mesh	none		2011-2012	55	35	11	89	0	1	0	0	9	0	0.037
F6	full cage (exclosure)	full mesh	none		2011-2012	41	34	8	26	0	3	0	0	18	0	0.078
O1	open cage	no mesh	ambient		2009-2010	0	14	4	0	1	0	2	0	0	0	0
O2	open cage	no mesh	ambient		2009-2010	0	10	7	1	0	0	0	1	0	0	0
O3	open cage	no mesh	ambient		2010-2011	50	64	15	5	0	1	0	0	1	2	0.613
O4	open cage	no mesh	ambient		2010-2011	42	48	15	4	1	1	0	0	0	1	1.8
O5	open cage	no mesh	ambient		2011-2012	96	67	2	24	0	3	0	0	5	1	0.066
O6	open cage	no mesh	ambient		2011-2012	230	69	10	23	1	1	0	0	0	0	0
C1	enclosure Hyas araneus	full mesh	Hyas araneus	auxillary cage not included in main analyses	2010-2011	9	23	8	2	0	0	0	0	1	0	0.007
C2	enclosure Hyas araneus	full mesh	Hyas araneus	auxillary cage not included in main analyses	2011-2012	6	39	0	7	0	0	0	0	1	0	0.001
C3	enclosure Hyas araneus	full mesh	Hyas araneus	auxillary cage not included in main analyses	2011-2012	5	48	3	2	0	2	0	0	1	0	0.001
S1	enclosure Henricia sp.	full mesh	Henricia sp.	auxillary cage not included in main analyses	2010-2011	12	34	1	0	0	0	0	0	2	0	0.004

## Sheet: Details by cage
				Numbers of Balanus crenatus or empty tests by the end of the experiments by aperture length, mm
Cage No	Live barnacle / Empty test	Drill holes (fatal only)	Underlying substrate (tier)	1	2	3	4	5	6	7	8	9	10	11	12	13	14	15	16	17	18
W1	empty test	absent	primary (1st tier)	3	0	0	0	0	0	0	0	0	0	0	0	0	0	0	0	0	0
W1	empty test	single complete drill hole on an opercular plate	primary (1st tier)	0	0	0	0	0	0	0	0	0	1	1	3	0	0	0	0	0	0
W1	empty test	single complete drill hole on a wall plate	live barnacle (2nd tier)	0	0	0	0	0	0	0	1	0	0	0	0	0	0	0	0	0	0
W1	empty test	single complete drill hole on a wall plate	primary (1st tier)	0	0	0	0	0	0	0	0	0	1	1	1	1	0	0	0	0	0
W2	empty test	absent	primary (1st tier)	1	0	0	0	0	0	0	0	0	0	0	0	0	0	0	0	0	0
W2	empty test	single complete drill hole on an opercular plate	live barnacle (2nd tier)	0	0	0	0	0	0	0	1	0	0	0	0	0	0	0	0	0	0
W2	empty test	single complete drill hole on an opercular plate	primary (1st tier)	0	0	0	0	0	0	0	0	0	0	1	2	0	0	0	0	0	0
W2	empty test	single complete drill hole on a wall plate	primary (1st tier)	1	0	0	0	0	0	0	1	0	0	1	1	0	0	0	0	0	0
W3	empty test	absent	live barnacle (2nd tier)	3	0	0	0	0	0	0	0	0	0	0	0	0	0	0	0	0	0
W3	empty test	absent	primary (1st tier)	0	0	0	0	0	0	0	0	0	0	1	0	0	0	0	0	0	0
W3	empty test	one complete drill hole on a wall plate and one on an opercular plate	primary (1st tier)	0	0	0	0	0	0	0	0	0	0	1	1	2	0	0	0	0	0
W3	empty test	single complete drill hole on an opercular plate	primary (1st tier)	0	0	0	0	0	0	0	0	0	2	0	1	0	2	0	0	0	0
W3	empty test	single complete drill hole on a wall plate	live barnacle (2nd tier)	0	0	0	0	0	0	0	1	0	1	0	0	0	0	0	0	0	0
W3	empty test	single complete drill hole on a wall plate	primary (1st tier)	1	0	0	0	0	0	0	0	1	2	3	1	2	1	0	0	0	0
W4	empty test	absent	empty test (2nd tier)	1	0	0	0	0	0	0	0	0	0	0	0	0	0	0	0	0	0
W4	empty test	absent	primary (1st tier)	4	0	0	0	0	0	0	0	0	1	0	0	0	0	0	0	0	0
W4	empty test	single complete drill hole on an opercular plate	primary (1st tier)	0	0	0	0	0	0	0	0	2	1	1	0	1	0	0	0	0	0
W4	empty test	single complete drill hole on a wall plate	unknown	0	0	0	0	1	0	0	0	0	0	0	0	0	0	0	0	0	0
W4	empty test	single complete drill hole on a wall plate	empty test (2nd tier)	0	0	0	0	0	0	0	0	3	0	1	0	0	0	0	0	0	0
W4	empty test	single complete drill hole on a wall plate	primary (1st tier)	6	0	0	0	0	0	0	0	1	3	2	3	1	1	1	0	0	0
W5	empty test	absent	other	2	0	0	0	0	0	0	0	0	0	0	0	0	0	0	0	0	0
W5	empty test	absent	live barnacle (2nd tier)	3	2	1	0	0	0	0	0	0	0	0	0	0	0	0	0	0	0
W5	empty test	absent	empty test (2nd tier)	12	0	0	1	0	0	0	0	0	0	0	0	0	0	0	0	0	0
W5	empty test	absent	primary (1st tier)	37	0	1	0	0	0	0	0	1	2	2	1	1	0	0	0	0	0
W5	empty test	double complete drill hole on a wall plate	live barnacle (2nd tier)	0	0	0	0	0	0	0	0	1	0	0	0	0	0	0	0	0	0
W5	empty test	double complete drill hole on a wall plate	empty test (2nd tier)	0	0	0	0	0	0	0	0	0	0	0	1	0	0	0	0	0	0
W5	empty test	double complete drill hole on a wall plate	primary (1st tier)	0	0	0	0	0	0	0	0	0	0	0	1	1	0	0	0	0	0
W5	empty test	single complete drill hole on an opercular plate	primary (1st tier)	0	0	0	0	0	0	0	0	1	0	0	1	0	1	0	0	0	0
W5	empty test	single complete drill hole on a wall plate	live barnacle (2nd tier)	0	0	0	0	0	0	0	1	1	0	0	0	0	0	0	0	0	0
W5	empty test	single complete drill hole on a wall plate	empty test (2nd tier)	0	0	0	0	0	0	1	1	1	1	0	0	0	0	0	0	0	0
W5	empty test	single complete drill hole on a wall plate	primary (1st tier)	5	0	0	0	0	0	2	0	1	3	0	0	2	0	0	0	0	0
W6	empty test	absent	live barnacle (2nd tier)	13	0	0	0	0	0	0	0	0	0	0	0	0	0	0	0	0	0
W6	empty test	absent	empty test (2nd tier)	10	0	0	0	0	0	0	0	0	0	0	0	0	0	0	0	0	0
W6	empty test	absent	primary (1st tier)	65	0	0	0	0	0	0	0	0	0	0	0	1	0	0	0	0	0
W6	empty test	one complete drill hole on a wall plate and one on an opercular plate	primary (1st tier)	0	0	0	0	0	0	0	0	0	1	0	0	1	0	0	0	0	0
W6	empty test	double complete drill hole on a wall plate	primary (1st tier)	0	0	0	0	0	0	0	0	0	1	1	0	1	0	0	0	0	0
W6	empty test	single complete drill hole on an opercular plate	primary (1st tier)	2	0	1	0	0	0	0	1	0	1	0	0	0	0	0	0	0	0
W6	empty test	single complete drill hole on a wall plate	live barnacle (2nd tier)	2	0	0	0	0	0	0	0	0	0	0	0	0	0	0	0	0	0
W6	empty test	single complete drill hole on a wall plate	empty test (2nd tier)	0	1	0	0	0	0	0	0	0	0	0	0	0	0	0	0	0	0
W6	empty test	single complete drill hole on a wall plate	primary (1st tier)	12	2	1	0	0	1	0	0	0	0	2	3	1	2	0	0	0	0
W1	live barnacle	NA	primary (1st tier)	0	0	0	0	0	0	0	0	1	1	2	1	2	5	1	0	0	0
W2	live barnacle	NA	primary (1st tier)	0	0	0	0	0	0	0	0	2	2	0	5	7	0	1	0	0	0
W3	live barnacle	NA	live barnacle (2nd tier)	0	0	0	0	0	0	0	0	1	0	0	0	0	0	0	0	0	0
W3	live barnacle	NA	other	1	0	0	0	0	0	0	0	0	0	0	0	0	0	0	0	0	0
W3	live barnacle	NA	primary (1st tier)	0	0	0	0	0	0	0	0	0	1	5	13	1	4	1	1	0	0
W4	live barnacle	NA	unknown	1	0	0	0	0	0	0	0	0	0	0	0	0	0	0	0	0	0
W4	live barnacle	NA	empty test (2nd tier)	1	0	0	0	0	0	0	0	0	0	0	0	0	0	0	0	0	0
W4	live barnacle	NA	primary (1st tier)	1	0	0	0	0	0	0	0	1	8	4	7	11	4	1	0	0	0
W5	live barnacle	NA	live barnacle (2nd tier)	4	1	0	0	0	0	1	0	0	1	0	0	0	0	0	0	0	0
W5	live barnacle	NA	empty test (2nd tier)	4.5	3	3	0	0	0	1	1	0	0	0	0	0	0	0	0	0	0
W5	live barnacle	NA	primary (1st tier)	7.5	0	4	0	0	1	0	2	5	3	3	9	5	3	8	1	1	0
W6	live barnacle	NA	live barnacle (2nd tier)	1	2	4	2	0	0	0	0	0	0	0	0	0	0	0	0	0	0
W6	live barnacle	NA	empty test (2nd tier)	1	2	1	0	0	0	0	0	0	0	0	0	0	0	0	0	0	0
W6	live barnacle	NA	primary (1st tier)	6	4	1	4	1	0	0	2	2	4	6	10	9	6	2	1	0	0
P1	empty test	absent	primary (1st tier)	0	0	0	0	0	0	0	0	0	0	0	0	0	1	0	0	0	0
P1	empty test	single complete drill hole on a wall plate	live barnacle (2nd tier)	0	0	0	0	0	0	0	2	0	0	0	0	0	0	0	0	0	0
P1	empty test	single complete drill hole on a wall plate	primary (1st tier)	0	0	0	0	0	0	0	0	0	0	0	1	1	0	0	0	0	0
P2	empty test	absent	live barnacle (2nd tier)	1	0	0	0	0	0	0	0	0	0	0	0	0	0	0	0	0	0
P3	empty test	absent	live barnacle (2nd tier)	1	0	0	0	0	0	0	1	0	0	0	0	0	0	0	0	0	0
P4	empty test	absent	primary (1st tier)	0	0	0	0	0	0	0	0	0	0	0	1	0	0	0	0	0	0
P4	empty test	single complete drill hole on an opercular plate	primary (1st tier)	0	0	0	0	0	0	0	0	0	0	1	0	1	0	0	0	0	0
P4	empty test	single complete drill hole on a wall plate	primary (1st tier)	0	0	0	0	0	0	0	0	0	0	1	0	0	0	0	0	0	0
P5	empty test	absent	live barnacle (2nd tier)	1	0	0	0	0	0	0	0	0	0	0	0	0	0	0	0	0	0
P5	empty test	absent	primary (1st tier)	2	0	0	0	0	0	0	0	0	0	0	0	0	0	0	0	0	0
P5	empty test	single complete drill hole on a wall plate	live barnacle (2nd tier)	1	0	0	0	0	0	0	0	0	0	0	0	0	0	0	0	0	0
P6	empty test	absent	live barnacle (2nd tier)	0	1	0	0	0	0	0	0	0	0	0	0	0	0	0	0	0	0
P6	empty test	absent	empty test (2nd tier)	0	0	1	0	0	0	0	0	0	0	0	0	0	0	0	0	0	0
P6	empty test	absent	primary (1st tier)	0	0	0	0	0	0	0	0	0	0	0	0	1	0	0	0	0	0
P6	empty test	single complete drill hole on an opercular plate	primary (1st tier)	0	0	0	0	0	0	0	0	0	0	0	1	0	0	0	0	0	0
P1	live barnacle	NA	live barnacle (2nd tier)	0	0	0	2	0	0	1	2	0	2	0	0	0	0	0	0	0	0
P1	live barnacle	NA	primary (1st tier)	0	0	0	0	0	0	0	0	0	3	3	6	4	0	0	0	0	0
P2	live barnacle	NA	live barnacle (2nd tier)	0	0	0	1	0	2	0	3	1	2	0	0	0	0	0	0	0	0
P2	live barnacle	NA	primary (1st tier)	0	0	0	0	0	0	0	0	2	1	11	9	4	0	0	0	0	0
P3	live barnacle	NA	live barnacle (2nd tier)	0	0	2	2	5	0	0	0	0	0	0	0	0	0	0	0	0	0
P3	live barnacle	NA	empty test (2nd tier)	0	0	1	1	0	0	0	0	0	0	0	0	0	0	0	0	0	0
P3	live barnacle	NA	primary (1st tier)	0	0	1	0	3	1	0	0	0	2	4	4	9	6	0	1	0	0
P4	live barnacle	NA	live barnacle (2nd tier)	0	0	0	2	1	0	1	0	0	2	1	1	0	0	0	0	0	0
P4	live barnacle	NA	empty test (2nd tier)	0	0	0	1	0	0	0	0	0	0	0	0	0	0	0	0	0	0
P4	live barnacle	NA	primary (1st tier)	0	0	0	0	0	0	0	0	0	1	3	4	1	1	0	0	0	0
P5	live barnacle	NA	live barnacle (2nd tier)	1	1	1	0	1	0	0	0	0	1	0	0	0	0	0	0	0	0
P5	live barnacle	NA	primary (1st tier)	0	0	0	0	0	0	0	1	0	1	2	13	3	4	5	1	0	0
P6	live barnacle	NA	live barnacle (2nd tier)	0	0	1	0	0	0	0	0	0	0	0	0	0	0	0	0	0	0
P6	live barnacle	NA	empty test (2nd tier)	0	0	0	0	0	0	0	0	1	0	0	0	0	0	0	0	0	0
P6	live barnacle	NA	primary (1st tier)	0	0	0	0	0	0	0	1	0	6	11	7	13	8	2	2	2	1
F1	empty test	absent	primary (1st tier)	1	0	0	0	0	0	0	0	0	0	0	0	0	0	0	0	0	0
F2	empty test	absent	live barnacle (2nd tier)	3	0	0	0	0	0	0	0	0	0	0	0	0	0	0	0	0	0
F2	empty test	absent	primary (1st tier)	1	0	0	0	0	0	0	0	0	0	0	0	0	0	0	0	0	0
F2	empty test	single complete drill hole on a wall plate	primary (1st tier)	0	1	0	0	0	0	0	0	0	0	0	0	0	0	0	0	0	0
F4	empty test	absent	live barnacle (2nd tier)	1	0	0	0	0	0	0	0	0	0	0	0	0	0	0	0	0	0
F4	empty test	absent	primary (1st tier)	2	1	0	0	0	0	0	0	0	0	0	0	1	0	0	0	0	0
F4	empty test	single complete drill hole on a wall plate	live barnacle (2nd tier)	5	2	0	0	0	0	0	0	0	0	0	0	0	0	0	0	0	0
F4	empty test	single complete drill hole on a wall plate	primary (1st tier)	3	2	0	0	0	0	0	0	0	0	0	0	0	0	0	0	0	0
F5	empty test	absent	live barnacle (2nd tier)	30	1	0	0	0	0	0	0	0	0	0	0	0	0	0	0	0	0
F5	empty test	absent	primary (1st tier)	47	1	1	0	0	0	0	0	0	1	0	0	0	0	0	0	0	0
F5	empty test	single complete drill hole on a wall plate	live barnacle (2nd tier)	3	0	0	0	0	0	0	0	0	0	0	0	0	0	0	0	0	0
F5	empty test	single complete drill hole on a wall plate	primary (1st tier)	6	0	0	0	0	0	0	0	0	0	0	0	0	0	0	0	0	0
F6	empty test	absent	live barnacle (2nd tier)	13	0	0	0	0	0	0	0	0	0	0	0	0	0	0	0	0	0
F6	empty test	absent	primary (1st tier)	13	0	0	0	0	0	0	0	0	0	0	2	1	0	0	0	0	0
F1	live barnacle	NA	live barnacle (2nd tier)	0	1	2	5	1	0	1	1	3	1	0	0	0	0	0	0	0	0
F1	live barnacle	NA	primary (1st tier)	4	2	5	6	1	0	0	0	3	9	0	7	4	0	0	0	0	0
F2	live barnacle	NA	live barnacle (2nd tier)	5	4	6	12	1	0	1	3	5	3	1	0	0	0	0	0	0	0
F2	live barnacle	NA	primary (1st tier)	0	1	3	12	0	0	0	0	0	1	2	9	4	0	1	0	0	0
F3	live barnacle	NA	live barnacle (2nd tier)	4	2	6	6	4	0	0	0	0	0	0	0	0	0	0	0	0	0
F3	live barnacle	NA	primary (1st tier)	1	0	1	6	4	2	0	2	4	4	11	3	7	4	1	0	0	0
F4	live barnacle	NA	live barnacle (2nd tier)	9	5	5	6	6	6	0	0	0	0	0	0	0	0	0	0	0	0
F4	live barnacle	NA	primary (1st tier)	0	2	0	0	3	5	0	0	0	1	3	10	2	3	7	0	1	1
F5	live barnacle	NA	live barnacle (2nd tier)	7	3	5	15	2	0	0	1	1	1	2	2	2	0	0	0	0	0
F5	live barnacle	NA	empty test (2nd tier)	1	0	0	0	0	0	0	0	0	0	0	0	0	0	0	0	0	0
F5	live barnacle	NA	other	3	0	0	0	0	0	0	0	0	0	0	0	0	0	0	0	0	0
F5	live barnacle	NA	primary (1st tier)	10	2	1	8	8	1	0	0	1	2	5	9	4	5	0	0	0	0
F6	live barnacle	NA	live barnacle (2nd tier)	11	4	8	9	0	0	0	1	1	2	0	2	1	0	0	0	0	0
F6	live barnacle	NA	empty test (2nd tier)	0	0	0	0	1	0	0	0	0	0	0	0	0	0	0	0	0	0
F6	live barnacle	NA	other	3	0	0	0	0	0	0	0	0	0	0	0	0	0	0	0	0	0
F6	live barnacle	NA	primary (1st tier)	1	0	2	3	2	0	0	0	0	2	4	12	4	5	4	1	0	0
O1	empty test	double complete drill hole on a wall plate	primary (1st tier)	0	0	0	0	0	0	0	1	0	0	0	0	0	0	0	0	0	0
O1	empty test	single complete drill hole on a wall plate	live barnacle (2nd tier)	0	0	0	0	0	0	2	0	0	0	0	0	0	0	0	0	0	0
O2	empty test	absent	live barnacle (2nd tier)	0	1	0	0	0	0	0	0	0	1	0	0	0	0	0	0	0	0
O3	empty test	absent	live barnacle (2nd tier)	3	0	0	0	0	0	0	0	0	0	0	0	0	0	0	0	0	0
O3	empty test	absent	primary (1st tier)	2	0	0	0	0	0	0	0	0	0	0	0	1	0	0	0	0	0
O4	empty test	absent	live barnacle (2nd tier)	3	0	0	0	0	0	0	0	0	0	0	0	0	0	0	0	0	0
O4	empty test	absent	primary (1st tier)	1	0	0	0	0	0	0	0	0	0	1	0	0	0	0	0	0	0
O4	empty test	single complete drill hole on a wall plate	primary (1st tier)	0	0	0	0	0	0	0	0	0	1	0	0	0	0	0	0	0	0
O5	empty test	absent	live barnacle (2nd tier)	10	0	2	1	0	0	0	0	0	0	0	0	0	0	0	0	0	0
O5	empty test	absent	primary (1st tier)	4	1	0	0	0	0	0	0	0	0	0	2	1	0	0	0	0	0
O5	empty test	single complete drill hole on a wall plate	live barnacle (2nd tier)	3	0	1	0	0	0	0	0	0	0	0	0	0	0	0	0	0	0
O5	empty test	single complete drill hole on a wall plate	primary (1st tier)	2	0	0	0	0	0	0	0	0	0	0	0	0	0	0	0	0	0
O6	empty test	absent	live barnacle (2nd tier)	11	2	6	0	0	0	0	0	0	0	0	0	0	0	0	0	0	0
O6	empty test	absent	primary (1st tier)	2	0	1	0	0	0	0	0	0	0	0	0	0	1	0	0	0	0
O6	empty test	single complete drill hole on a wall plate	live barnacle (2nd tier)	1	0	0	0	0	0	0	0	0	0	0	0	0	0	0	0	0	0
O6	empty test	single complete drill hole on a wall plate	primary (1st tier)	0	0	0	0	0	0	0	0	0	0	0	1	0	0	0	0	0	0
O1	live barnacle	NA	live barnacle (2nd tier)	0	0	0	0	0	1	0	0	1	1	1	0	0	0	0	0	0	0
O1	live barnacle	NA	primary (1st tier)	0	0	0	0	0	0	0	0	0	8	2	1	1	1	1	0	0	0
O2	live barnacle	NA	live barnacle (2nd tier)	0	0	0	0	0	0	0	3	1	2	1	0	0	0	0	0	0	0
O2	live barnacle	NA	primary (1st tier)	0	0	0	0	0	0	0	0	1	3	0	1	2	1	1	1	0	0
O3	live barnacle	NA	live barnacle (2nd tier)	36	3	0	4	9	1	0	0	2	1	1	1	1	0	0	0	0	0
O3	live barnacle	NA	other	2	0	0	0	0	0	0	0	0	0	0	0	0	0	0	0	0	0
O3	live barnacle	NA	primary (1st tier)	0	0	0	5	2	5	2	0	0	3	14	12	15	5	3	1	1	0
O4	live barnacle	NA	live barnacle (2nd tier)	16	0	1	4	10	0	0	0	1	1	2	0	0	0	0	0	0	0
O4	live barnacle	NA	empty test (2nd tier)	0	0	0	0	0	1	0	0	0	0	0	0	0	0	0	0	0	0
O4	live barnacle	NA	primary (1st tier)	0	3	3	15	8	0	0	0	1	6	7	11	8	4	1	2	0	0
O5	live barnacle	NA	live barnacle (2nd tier)	57	12	17	1	1	0	0	0	0	0	0	1	0	0	0	0	0	0
O5	live barnacle	NA	other	1	0	0	0	0	0	0	0	0	0	0	0	0	0	0	0	0	0
O5	live barnacle	NA	primary (1st tier)	1	0	5	2	0	0	0	0	0	2	9	10	17	14	13	2	0	0
O6	live barnacle	NA	live barnacle (2nd tier)	119	11	19	23	8	1	0	0	0	0	0	0	0	0	1	0	0	0
O6	live barnacle	NA	empty test (2nd tier)	0	0	0	2	0	0	0	0	0	0	0	0	0	0	0	0	0	0
O6	live barnacle	NA	other	13	4	0	0	0	0	0	0	0	0	0	0	0	0	0	0	0	0
O6	live barnacle	NA	primary (1st tier)	27	3	3	6	6	0	0	0	0	4	8	7	10	7	15	9	3	0
C1	empty test	absent	primary (1st tier)	1	0	0	0	0	0	0	0	0	0	0	0	0	0	0	0	0	0
C1	empty test	single complete drill hole on a wall plate	primary (1st tier)	0	1	0	0	0	0	0	0	0	0	0	0	0	0	0	0	0	0
C2	empty test	single complete drill hole on an opercular plate	live barnacle (2nd tier)	1	0	0	0	0	0	0	0	0	0	0	0	0	0	0	0	0	0
C2	empty test	single complete drill hole on an opercular plate	primary (1st tier)	4	0	0	0	0	0	0	0	0	0	0	0	0	0	0	0	0	0
C2	empty test	single complete drill hole on a wall plate	primary (1st tier)	2	0	0	0	0	0	0	0	0	0	0	0	0	0	0	0	0	0
C3	empty test	absent	live barnacle (2nd tier)	2	0	0	0	0	0	0	0	0	0	0	0	0	0	0	0	0	0
C3	empty test	absent	primary (1st tier)	0	0	0	0	0	0	0	0	0	0	0	2	0	0	0	0	0	0
C1	live barnacle	NA	live barnacle (2nd tier)	6	0	2	0	0	0	3	2	0	2	1	0	0	0	0	0	0	0
C1	live barnacle	NA	primary (1st tier)	0	0	0	1	0	0	0	0	1	1	4	8	7	2	0	0	0	0
C2	live barnacle	NA	live barnacle (2nd tier)	2	0	0	0	0	0	0	0	0	0	0	0	0	0	0	0	0	0
C2	live barnacle	NA	primary (1st tier)	4	0	0	0	0	0	0	0	0	3	5	11	9	5	4	2	0	0
C3	live barnacle	NA	unknown	0	1	0	0	0	0	0	0	0	0	0	0	0	0	0	0	0	0
C3	live barnacle	NA	live barnacle (2nd tier)	2	0	0	0	0	0	0	2	0	1	0	0	0	0	0	0	0	0
C3	live barnacle	NA	primary (1st tier)	2	0	0	0	0	0	0	2	4	7	8	11	9	6	1	2	0	0
S1	live barnacle	NA	live barnacle (2nd tier)	1	1	3	2	0	0	0	0	1	0	0	0	0	0	0	0	0	0
S1	live barnacle	NA	primary (1st tier)	3	1	0	1	0	0	0	0	0	4	12	5	8	3	2	0	0	0
