# Supplementary material for: Bored to Death: Community-Wide Effect of Predation on a Foundation Species in a Low-Disturbance Arctic Subtidal System
Source: PLoS One. 2015 Jul 17;10(7):e0132973. doi: 10.1371/journal.pone.0132973 (PMC4506121; doi:10.1371/journal.pone.0132973)
Supplement: S3 File — This file contains the detailed data from the experiment on colonization of initially defaunated live barnacles Balanus crenatus and their empty tests used in this study. (XLS) [file pone.0132973.s003.xls]

## Sheet: Species abundances
Cage No	Substrate No	Treatment	Year	Number of barnacles / empty tests ≥5 mm	Balanus crenatus <5mm	Ammotrypane aulogaster	Ampharete sp.	Amphitrite cirrata	Boltenia echinata	Boreotrophon spp.	Bowerbankia sp.	Bushiella quadriangularis	Callopora craticula	Capitella capitata	Celleporella hyalina	Chaetozone setosa	Chitinopoma fabricii	Chone sp.	Circeis armoricana	Cirratulis cirratus	Corophium bonelli	Coryne sp.	Crenella decussata	Cribrilina annulata	Cylindroporella tubulosa	Dendrobeania fruticosa	Dodecaceria concharum	Dulichia spinosissima	Electra crustulenta arctica	Erichtonius sp.	Escharella sp.	Euchone sp.	Fabricia sabella	Fabriciola balthica	Flabelligera affinis	Gammaroidea f. gen. sp.	Halisarca dujardini	Harmothoe imbricata	Heteranomia aculeata	Heteranomia squamula	Heteromastus filiformis	Hiatella arctica	Hippoporina ussowi	Munna sp.	Lafoea pocillum	Laphania boeki	Leionucula belottii	Leptognathia sarsi	Lucernaria quadricornis
1	11	empty tests	2010-2011	24	6	1	0	0	2	0	0	0	0	0	0	0	0	0	0	0	0	0	0	0	0	0	0	0	0	0	7	0	0	1	0	0	0	0	0	20	0	1	0	0	0	0	0	0	1
1	12	empty tests	2010-2011	9.5	2	0	0	0	0	0	0	0	0	2	0	0	0	0	0	0	0	0	0	0	0	0	0	0	0	0	0	0	0	0	0	0	0	0	0	8	1	0	0	0	0	0	0	0	0
2	21	empty tests	2010-2011	16	0	2	0	0	0	0	0	0	1	1	0	0	0	0	0	0	3	0	0	0	0	0	0	0	0	0	1	0	0	0	0	0	0	0	0	8	0	2	0	0	0	0	0	0	0
2	22	empty tests	2010-2011	13	1	0	0	0	0	0	0	0	0	0	0	0	0	0	0	3	0	0	0	0	0	0	0	0	0	0	1	0	0	0	0	0	0	1	0	5	0	0	0	0	0	0	0	0	0
3	31	empty tests	2010-2011	37	9	1	2	0	2	0	0	0	1	8	0	0	0	0	2	1	0	0	0	0	0	5	0	1	0	1	3	1	0	0	0	0	0	0	0	29	0	2	0	0	1	0	0	0	0
3	32	empty tests	2010-2011	11	0	0	0	0	0	0	0	0	0	1	1	0	0	0	1	0	1	0	0	0	0	1	0	0	0	0	1	0	0	0	0	7	0	0	0	11	0	0	0	3	1	0	0	0	0
4	41	empty tests	2010-2011	26	29	0	0	0	0	0	0	1	0	0	0	0	0	0	1	0	0	0	0	0	0	0	0	14	1	1	0	0	0	0	0	20	0	0	0	17	0	1	0	9	0	0	0	0	0
4	42	empty tests	2010-2011	15	7	1	0	1	1	0	0	0	2	0	0	0	1	0	1	0	0	0	0	0	0	4	0	0	0	0	1	0	0	0	0	1	0	0	0	49	0	0	0	1	6	0	0	0	0
5	51	empty tests	2011-2012	17	15	0	0	0	2	3	0	0	0	1	0	1	0	0	2	0	3	0	0	0	0	1	0	7	0	0	2	0	0	0	0	37	0	0	0	41	0	1	0	1	0	0	0	0	0
5	52	empty tests	2011-2012	19	7	0	0	0	2	1	0	0	0	1	0	0	0	0	5	0	1	0	0	0	0	2	0	10	0	0	3	0	0	0	0	6	0	1	0	50	0	6	0	5	0	0	0	1	0
6	61	empty tests	2011-2012	15.25	39	1	0	0	1	0	0	0	1	1	0	0	1	0	3	0	9	0	1	0	0	1	0	0	2	1	7	0	0	0	0	0	0	1	0	40	0	3	0	0	0	0	0	0	0
6	62	empty tests	2011-2012	14.6	18	0	3	1	0	0	0	0	1	2	0	0	0	0	2	0	4	0	0	0	0	1	0	1	0	0	9	0	0	0	0	0	0	1	0	32	0	5	0	4	0	0	0	0	0
1	13	live barnacles	2010-2011	28	35	0	0	1	0	1	0	0	0	1	0	0	0	0	0	4	0	6	0	0	1	3	0	16	0	0	8	0	0	0	0	24	0	1	0	40	0	1	1	6	0	0	0	0	0
1	14	live barnacles	2010-2011	13	7	0	0	1	0	0	0	0	0	2	0	0	0	1	0	1	1	1	0	0	0	1	0	1	0	0	5	0	0	0	0	0	0	0	0	6	1	0	0	1	0	0	0	0	1
1	15	live barnacles	2010-2011	37	10	0	0	0	1	1	0	0	0	2	0	0	0	0	0	0	5	0	0	0	0	1	0	0	0	3	2	0	0	0	0	0	0	0	0	40	0	1	0	0	0	1	0	0	0
2	23	live barnacles	2010-2011	24	29	0	0	1	0	0	0	0	2	4	0	0	0	0	0	10	0	0	0	0	0	4	0	1	0	0	1	0	0	0	0	0	0	0	0	20	0	0	0	0	0	0	0	0	0
2	24	live barnacles	2010-2011	10	2	0	1	0	0	0	0	0	0	3	0	0	0	0	0	0	0	2	0	0	0	0	1	0	0	0	6	0	0	0	0	0	0	0	0	4	0	0	0	0	0	0	0	0	0
2	25	live barnacles	2010-2011	14	16	0	1	0	0	0	0	0	0	1	0	0	0	0	0	0	10	1	0	0	0	0	0	8	0	0	7	0	0	1	0	0	0	0	0	11	0	0	0	9	0	1	0	0	0
3	33	live barnacles	2010-2011	31	32	0	0	0	0	0	1	0	0	1	0	0	0	0	0	5	0	0	0	0	0	2	0	0	0	0	8	0	0	0	0	0	0	0	0	74	0	1	0	0	0	0	0	0	0
3	34	live barnacles	2010-2011	18	7	0	0	0	0	0	0	0	0	1	0	0	0	0	0	0	2	0	0	0	0	0	0	0	0	0	1	0	0	0	0	0	0	0	0	22	0	0	0	0	0	0	0	0	0
4	43	live barnacles	2010-2011	49	54	0	5	1	0	0	0	0	0	2	0	0	0	0	1	1	2	0	0	0	0	0	0	1	0	0	4	0	1	0	0	0	0	1	0	43	0	1	0	4	0	0	0	0	0
4	44	live barnacles	2010-2011	13	3	0	1	0	0	0	0	0	1	1	0	0	0	0	0	0	0	0	0	0	0	0	0	0	0	0	1	0	0	0	0	2	2	0	0	15	0	1	0	0	0	0	0	0	0
4	45	live barnacles	2010-2011	37	15	0	0	0	0	0	1	0	0	1	0	0	1	0	1	0	0	0	0	0	0	0	0	0	1	0	5	0	0	0	0	1	0	0	1	28	0	0	0	0	0	0	0	0	0
5	53	live barnacles	2011-2012	26	20	0	0	3	2	0	0	0	1	2	0	0	0	0	0	4	1	1	0	0	0	5	0	0	0	0	10	0	0	0	0	1	0	3	0	83	0	5	0	4	0	0	0	0	0
5	54	live barnacles	2011-2012	24	36	0	0	3	0	0	0	0	0	0	0	0	0	0	0	1	2	0	0	0	0	4	0	1	0	0	11	0	0	0	0	0	0	1	6	47	0	2	0	1	0	0	0	0	0
5	55	live barnacles	2011-2012	21	41	0	0	1	2	0	0	0	0	0	0	1	0	0	1	0	1	0	0	0	0	5	0	4	0	0	3	0	0	0	0	1	0	0	0	63	0	2	0	4	0	0	0	0	0
6	63	live barnacles	2011-2012	36	134	0	0	0	1	0	0	0	2	0	0	0	0	0	5	0	13	0	0	0	0	4	0	10	0	0	13	0	0	0	0	0	0	0	0	72	0	5	0	14	0	0	0	0	0
6	64	live barnacles	2011-2012	26	58	0	0	0	3	0	0	0	0	0	0	0	1	1	0	6	5	0	1	0	0	3	0	0	0	0	12	0	0	0	0	1	0	0	0	60	0	7	0	5	0	0	1	0	0
6	65	live barnacles	2011-2012	19	38	0	0	0	4	0	0	0	1	3	0	0	0	0	0	0	6	0	0	0	0	1	0	1	0	0	5	0	0	0	1	9	0	2	0	58	0	3	0	1	0	0	0	0	0
[truncated: 45 more columns]
